# Supplementary material for: Surface hydrophobization of zeolite enables mass transfer matching in gas-liquid-solid three-phase hydrogenation under ambient pressure
Source: Nat Commun. 2024 Mar 7;15:2076. doi: 10.1038/s41467-024-46505-3 (PMC10920826; doi:10.1038/s41467-024-46505-3)
Supplement: Supplementary file 4 — Source Data [file 41467_2024_46505_MOESM4_ESM.xlsx]

## Sheet: Fig. 2a
2 Theta (deg.)	Intensity (a. u.)
	Pt@HieTS-1	Pt@HieTS-1-C3	Pt@HieTS-1-C6	Pt@HieTS-1-C16
5	1525.24	1024.61	1059.64	1041.85
5.01	1413.65	1047.68	1107.66	1273.52
5.02	1262.29	1080.83	1377.82	1086.14
5.03	1164.88	1430.07	1250.81	1189.79
5.04	1202.81	1497.67	1199.61	1161.04
5.05	1307.77	1129.8	1315.88	1215.76
5.06	1325.82	1189.03	1096.77	1397.41
5.07	1388.07	1422.44	1193.95	1191.57
5.08	1317.55	1411.92	1602.25	1031.53
5.09	1184.05	1163.04	1256.91	1377.01
5.1	1292.93	986.654	1373.98	1301.74
5.11	1412.22	1358.07	1307.62	1250.45
5.12	1310.09	1299.84	1144.41	1048.28
5.13	1170.16	1205.93	1273.28	1121.41
5.14	1320.71	1424.29	1052.95	1331.31
5.15	1167.07	1076.87	1224.09	1190.26
5.16	1288.2	1234.26	1266.78	1037.65
5.17	1675.97	1183.97	1414.42	1275.61
5.18	1351.01	1153.21	991.156	1179.88
5.19	1467.45	1126.25	1381.17	1223.88
5.2	1366.62	1057.95	974.273	1092.95
5.21	1252.24	1306.52	1383.65	1248.64
5.22	1414.04	1185.46	1296.76	1027.01
5.23	1065.89	1028.81	1152.92	1234.66
5.24	1288.47	1050.25	1163.62	1127.06
5.25	1372.43	1322.76	1214	1133.58
5.26	1281.4	1104.37	1091.74	1238.27
5.27	1198.63	1231.36	1045.48	1397.18
5.28	1458.29	1125.74	1024.32	1252.32
5.29	1329.82	1300.72	1219.57	1197.95
5.3	1355.44	1244.1	1371.21	1316.32
5.31	1186.82	1280.14	1153.2	1202.85
5.32	1193.38	1449.57	1324.28	1040.2
5.33	1404.22	1287.26	1054.29	1273.34
5.34	1409.65	1210.1	1382.97	1354.07
5.35	1232.1	1278.45	1378.87	1207.19
5.36	1332.36	1205.51	1285.71	1153.28
5.37	1161.4	1369	1293.36	1149.64
5.38	1435.26	1262.64	1120.77	1180.32
5.39	1503.43	1130.09	1197.57	1151.37
5.4	1206.22	1243.39	1132.85	1373.28
5.41	1244.65	1316.04	1227.54	1154.98
5.42	1301.13	1161.77	1264.24	1131.38
5.43	1159.4	1181.81	1424.28	1193.22
5.44	1305.67	1137.28	1294.1	1202.58
5.45	1305.24	1211.9	1275.32	1215.99
5.46	1079.69	1238.04	1330.32	1362.37
5.47	1285.52	1088.12	1491.68	1242.77
5.48	1364.85	1289.14	1113.57	1094.21
5.49	1551.61	975.676	1183.37	1359.09
5.5	1068.6	1340.08	1186.02	1229.86
5.51	1472.74	1231.46	1124.44	951.997
5.52	1140.76	1331.53	1131.25	1186.59
5.53	1654.4	1100.56	1155.47	1395.72
5.54	1266.55	1022.89	1289.46	1361.38
5.55	1157	1354.76	1361.9	1351.73
5.56	1308.77	1422.9	1160.6	1432.31
5.57	1247.63	1171.01	1151.88	1497.73
5.58	1167.81	1312.36	1507.75	1286.47
5.59	1487.82	1657.66	1439.65	1449.26
5.6	1603.33	1291.57	1183.57	1278.79
5.61	1181.85	1087.34	1349.57	1187.43
5.62	1424.1	1385.78	1304.38	855.002
5.63	1371.58	1268.78	1117.54	1259.98
5.64	1575.53	1379.14	1116.31	1194.32
5.65	1473.2	1168.22	1024.41	1441.77
5.66	1328.95	1360.6	1185.54	1478.98
5.67	1224.42	1167.23	1395.22	1177.01
5.68	1279.28	1175.9	1306.47	1189.52
5.69	1630.47	1293.29	1374.59	1202.48
5.7	1367.09	1181.65	1274.24	1234.44
5.71	1371	1200.12	1081.02	1168.85
5.72	1469.26	1001.28	1226.34	1043.58
5.73	1422.19	1362.05	1426.79	1100.76
5.74	1040.07	1326.01	1198.34	1125.35
5.75	1100.91	1329.94	1316.76	1320.93
5.76	1399.78	1396.25	1341.49	1345.85
5.77	1384.77	992.379	1233.29	986.649
5.78	1413.82	1139.85	1036.5	1126.17
5.79	1309.5	982.214	1172.58	1067.72
5.8	1331.12	1054.66	1054.01	1033.15
5.81	1309.75	1319.54	1139.53	1543.69
5.82	1495.6	1148.5	1426.1	1041.53
5.83	1173.34	1241.77	1147	1290.44
5.84	1403.68	1075.26	1348.34	1338.22
5.85	1453.61	1292.65	1189.03	1259.85
5.86	1430.88	1425.03	1074.84	1153.52
5.87	1570.05	1403.6	905.306	1014.01
5.88	1447.8	1443.89	1003.47	1136.9
5.89	1254.62	1209.07	1159	1318.77
5.9	1341.36	1193.78	1387.08	1400.86
5.91	1358.69	1198.19	1122.15	1483.37
5.92	1472.95	1261.71	1223.01	1321.17
5.93	1482.01	1254.34	1021.05	1209.34
5.94	1292.57	1117.76	1038.56	944.755
5.95	1198.54	1231.75	1295.99	1267.43
5.96	1498.12	1274.63	1128.65	1357.84
5.97	1515.58	1193.41	1159.88	1266.22
5.98	1498.15	1396.48	1236.73	1274.15
5.99	1428.14	1294.2	1076.17	1087.82
6	1237.28	1275.16	996.194	1162.68
6.01	1307.67	1272.12	1055.57	1266.93
6.02	1365.19	1297.22	1318.07	1088.65
6.03	1510.54	1231.92	1268.26	1250.2
6.04	1219.79	1421.76	1349.07	1137.5
6.05	1177.04	1224.86	1190.58	1110.88
6.06	1268.57	1222.06	1216.85	946.337
6.07	1476.41	1289.63	1394.13	1208.3
6.08	1536.34	1243.25	1220.85	1189.04
6.09	1001.87	1512.94	1451.05	1443.36
6.1	1228.81	1045.74	1358.2	1371.25
6.11	1284.9	1438.16	1146.97	1267.86
6.12	1308.93	1119.64	1141.77	1330.16
6.13	1509.14	1030.94	1292.69	1269.94
6.14	1346.58	1128.66	1120.22	1226.98
6.15	1145.81	1642.86	1283.45	1503.78
6.16	1223.13	1260.83	1165.02	1188.73
6.17	1241.13	1366.26	1239.81	1133.76
6.18	1478.03	1624.08	1339.48	1110.6
6.19	1239.55	1351.82	1229.07	1304.98
6.2	1554.05	1205.14	1267.56	1102.83
6.21	1364.98	1537.08	1359.97	1109.86
6.22	1247.96	1249.32	1368.71	1287.47
6.23	1369.14	1261.7	965.061	1204.95
6.24	1284.68	1519.24	1381.21	1091.81
6.25	1393.9	1325.73	1143.54	1319.06
6.26	1545.98	1242.63	1308.23	1144.5
6.27	1477.38	1416.47	1545.81	1258.88
6.28	1127.78	1548.42	1389.28	1346.91
6.29	1520.13	1417.31	1161.84	1228.1
6.3	1451.35	1442.85	1220.96	1314.47
6.31	1594.41	1067.27	1517.03	1246.59
6.32	1661.14	1382.27	1406.58	1444.94
6.33	1379.57	1280.67	1158.44	1124.1
6.34	1368.68	1076.05	1097.32	1104.12
6.35	1359.08	1503.04	1103.82	1172.27
6.36	1325.86	1606.56	1313.64	1104.36
6.37	1291.34	1226.75	1398.91	1230.4
6.38	1465.97	1512.96	1461.13	1073.56
6.39	1287.53	1215.31	1306.56	1166.51
6.4	1566.31	1423.59	1107.46	1551.42
6.41	1423.21	1277.44	1406.39	1131.87
6.42	1441.68	1297.58	1400.62	1290.9
6.43	1378.91	1263.4	1438.51	1440.3
6.44	1094.72	1460.78	1258.46	1287.43
6.45	1345.53	1137	1354.82	1415.18
6.46	1383.49	993.194	1134.35	1080.1
6.47	1429.51	1011.48	1369.71	1389
6.48	1518.03	1171.65	1151.32	1285.2
6.49	1336.45	1317.39	1222.04	1155.39
6.5	1220.47	1214.2	1433.27	1365.57
6.51	1372.39	1224.88	1374.91	1210.22
6.52	1093.18	1070.53	1292.95	1238.44
6.53	1170.39	925.747	1570.97	1547.65
6.54	1111.71	1134.67	1395.88	1427.07
6.55	921.272	1347.11	1134.04	1102.47
6.56	1209.26	1356.5	1455.57	1153.32
6.57	1399.38	1452.93	1264.8	1249.1
6.58	1402.55	1412.07	1323.72	1227.92
6.59	1337.88	1432.65	1311.85	1150.11
6.6	1394.68	1392.99	1321.86	1146.62
6.61	1320.6	1744.23	1144.77	1159.68
6.62	1492.58	1288.77	1182.61	1351.4
6.63	1270.37	1151.97	1144.7	1440.58
6.64	1690.51	1201.09	1250.17	1088.47
6.65	1588.81	1133.03	1274.85	1478.14
6.66	1538.2	1246.83	1231.2	1405.35
6.67	1301.64	1344.84	1242.56	1505.44
6.68	1555.69	1433.84	1440.65	1245.47
6.69	1403.66	1300.05	1266.36	1312.14
6.7	1406.69	1266.92	1372.58	1462.89
6.71	1373.91	1110.86	1275.64	1339.97
6.72	1357.4	1493.89	1115.23	1339.34
6.73	1205.59	1396.55	1335.41	1358.17
6.74	1443.84	1419.05	1412.04	1406.14
6.75	1285.28	1169	1455.77	1167.71
6.76	1413.45	1199.47	1686.33	1471.59
6.77	1262.22	1257.21	1365.95	1240.54
6.78	1346.68	1515.65	1321.56	1279.17
6.79	1445.24	1313.14	1107.62	1246.67
6.8	1424.63	1074.74	1227.53	1290.99
6.81	1422.98	1460.62	1598.93	1124.22
6.82	1092.46	1476.9	1283.08	1173.49
6.83	1505.08	1329.64	1482.65	1324.9
6.84	1549.46	1519.12	1465.43	1330.4
6.85	1821.68	1362.32	1293.11	979.38
6.86	1426.66	990.632	1454.53	1148.83
6.87	1356.54	1353.79	1302.23	1328.97
6.88	1315.03	1307.53	1359.66	1391.21
6.89	1401.74	1209.54	1162.95	1382.2
6.9	969.985	1148.39	1450.36	1073.78
6.91	1297.81	1420.14	1138.26	1278.32
6.92	1441.57	1025.66	1295.1	1401.55
6.93	1467.68	1183.33	1371.16	1572.1
6.94	1462.24	1059.3	1500.45	1264.08
6.95	1548.61	1428.59	1435.34	1275.4
6.96	1713.19	1794.73	1275.69	1521.47
6.97	1493.15	1343.56	1294.36	1450.61
6.98	1363.78	1271.07	1421.85	1073.55
6.99	1399.57	1359.55	1264.45	1237.69
7	1283.44	1330.65	1250.87	1285.23
7.01	1372.24	1219.66	1307.88	1204.71
7.02	1386.44	1403.31	1248.65	1250.04
7.03	1234.95	1252.93	1376.72	1486.13
7.04	1375.63	1453.86	1263.79	1556.58
7.05	1405	1463.75	1429.54	1296.66
7.06	1306.74	1499.88	1230.16	1333.92
7.07	1488.78	1623.6	1214.69	1550.64
7.08	1223.26	1219.75	1403.18	1303.32
7.09	1437.27	1444.51	1314.68	1326.79
7.1	1379.96	1412.87	1466.72	1500.49
7.11	1455.26	1514.84	1440.78	1405.57
7.12	1725.45	1284.06	1354.3	1436.39
7.13	1550.04	1582.54	1348.15	1510.56
7.14	1625.05	1469.01	1360.45	1216.45
7.15	1402.04	1319.93	1335.12	1468.98
7.16	1512.66	1439.91	1280.99	1287.72
7.17	1716.72	1425.95	1335.78	1593.28
7.18	1475.8	1314.66	1453.18	1652.45
7.19	1626.97	1642.9	1336.13	1416.32
7.2	1575.83	1356.65	1359.7	1179.23
7.21	1527.52	1350.64	1213.55	1395.16
7.22	1636.83	1402.22	1397.96	1344.88
7.23	1374.57	1647.86	1246.97	1507.97
7.24	1566.77	1218.31	1224.79	1528.47
7.25	1605.54	1334.79	1257.09	1355.78
7.26	1594.27	1424.09	1364.35	1327.73
7.27	1345.26	1525.08	1585.44	1336.86
7.28	1371.42	1333.61	1395.1	1262.38
7.29	1371.48	1418.72	1517.07	1285.23
7.3	1602.74	1074.39	1225.84	1346.24
7.31	1536.54	1289.07	1288.69	1627.45
7.32	1888.51	1432.34	1315.3	1461.9
7.33	1559.29	1683.73	1361.96	1405.37
7.34	1556.69	1333.38	1605.81	1357.44
7.35	1625.15	1252.98	1704.34	1554.44
7.36	1816.48	1517.73	1513.23	1492.12
7.37	1508.66	1448.37	1479.95	1176.93
7.38	1520.92	1543.37	1296.7	1367.71
7.39	1672.04	1591.64	1346.95	1306.86
7.4	1680.64	1738.57	1456.89	1178.02
7.41	1913.97	1388.25	1536.93	1489.91
7.42	2061.61	1294.5	1390.82	1617.57
7.43	1858.51	1552.17	1458.73	1676.36
7.44	1686.07	1727.44	1371.73	1569.54
7.45	1865.45	1355.28	1548.48	1598.86
7.46	1624.35	1318.49	1310.99	1518.51
7.47	1890.63	1402.82	1719.69	1383.25
7.48	1941.4	1289.55	1568.86	1776.72
7.49	1772.05	1581.92	1592.47	1573.09
7.5	1755.08	1545.48	1439.19	1573.06
7.51	1649.63	1508.57	1772.5	1776.64
7.52	2026.34	1593.71	1776.35	1658.5
7.53	2190.13	1607.56	1704.23	1712.59
7.54	1963.67	1512.22	1450.06	1692.45
7.55	2376.57	1538.1	1421.34	1654.48
7.56	2045.94	1557.85	1518.72	1653.32
7.57	2015.76	1612.98	1760.36	1685.37
7.58	2157.07	1460.07	1616.03	1825.97
7.59	2139.37	1824.3	1826.37	1748.76
7.6	2127.78	1591.14	1627.85	1599.86
7.61	2037.88	1990.81	1760.75	1861.07
7.62	1941.69	1765.39	2077.44	1588.94
7.63	2532.56	1672.21	1770.46	1449.88
7.64	2834.82	1559.14	1876.43	1799.65
7.65	2531.35	1853.39	1937.1	1790.94
7.66	2742.14	2027.23	1696.36	1623.28
7.67	2712.15	1981.79	1838.5	1732.67
7.68	3113.17	2257.84	1833.39	2126.31
7.69	3067.93	1957.44	1728.87	1927.28
7.7	3086.77	2081.04	2186.37	2399.89
7.71	3541.25	2313.28	2238.9	2128.67
7.72	3565.58	2525.31	1897.66	2116.35
7.73	3753.36	2423.14	2209.78	2316.57
7.74	3900.85	2472.69	2235.03	2376.91
7.75	4215.19	2141.43	2355.52	2742.69
7.76	4317.13	2515.65	2603.07	2719.9
7.77	4646.88	2490.47	2773.29	3182.07
7.78	4773.88	2768.67	2969.2	2848.39
7.79	4454.41	2804.23	2843.69	3052.46
7.8	5561.01	2838.9	2965.41	3533.75
7.81	5772.06	3174.7	3390.22	3602.43
7.82	5916.14	3592.96	3442.43	3477.38
7.83	6256.44	3591.02	3743.9	3759.34
7.84	7310.51	4352.91	3379.98	4021.02
7.85	7214.88	4063.48	4248.77	4068.53
7.86	7761.32	4199.42	3839.74	4311.94
7.87	7647.03	4782.13	3647.29	4857.41
7.88	8105.72	4797.05	4281.89	5011.29
7.89	9806.79	4632.1	4655.73	5492.35
7.9	10590.3	4711.16	5111.48	4964.9
7.91	9985.02	4823.46	5348.66	5597.17
7.92	10187.2	5557.71	5788.58	6161.5
7.93	10461.9	5237.97	6093.12	5901.27
7.94	10205	6368.21	5959.71	6339.39
7.95	11080.4	6438.46	6609.19	6758.26
7.96	10821.5	6293.55	7050.85	6778.31
7.97	10359.9	6548.33	7198.63	7420.74
7.98	11227.9	6720.09	6967.86	7397.52
7.99	10120.7	6304.6	7371.97	7193.84
8	10216.6	6964.91	7308.56	6693.62
8.01	9133.77	6720.26	7094.44	7197.09
8.02	8458.5	6620.92	7316.68	7354.63
8.03	7471.52	6233.21	6888.85	7670.63
8.04	7582.57	6092.73	6927.12	6875.79
8.05	6744.31	6465.73	5904.9	7057.68
8.06	6008.86	5944.76	5668.98	6102.96
8.07	5692.42	4996.09	5387.54	6360.37
8.08	5591.57	4847.22	5425.57	5605.87
8.09	5673.33	4711.97	4805.69	5570.23
8.1	5736.49	4509.34	4652.16	5266.5
8.11	4331.74	4303.82	4417.79	4750.05
8.12	4260.75	4118.65	4340.5	4312.6
8.13	4044.85	4179.95	3527.33	4505.34
8.14	3820.02	3923.36	3452.13	4348.54
8.15	3670.6	3314.29	3114.57	3950.06
8.16	3464.37	3170.24	2918.85	3740.32
8.17	3343.22	2961.76	2730.7	3615.46
8.18	3111.53	2809.32	3260.58	3431.97
8.19	3259.81	2703.41	3037.05	2978.94
8.2	3351.57	2625.31	2440.66	2558.21
8.21	2932.5	2451.87	2104.75	2959.04
8.22	2490.02	2186.92	2453.88	2603.98
8.23	2807.7	2412.79	2361.72	2870.86
8.24	2803.85	2130.31	2430.17	2765.53
8.25	2475.34	2160.98	2086.21	2601.36
8.26	2811.2	2014.89	2655.85	2038.43
8.27	2017.75	2006.31	2384.99	2556.3
8.28	2386.3	2046.61	2036.54	2215.56
8.29	2509.74	2077.26	2381.8	2072.2
8.3	2388.69	1831.7	2080.19	1983.33
8.31	2457.33	2000.3	1858.18	2132.8
8.32	2258.05	2204.35	2105.65	2094.79
8.33	2283.73	1539.11	1705.34	1928.97
8.34	1968.29	1806.67	2142.63	1839.71
8.35	2163.34	1962.96	1672.57	2030.91
8.36	1962.17	1669.85	1785.53	2041.66
8.37	2071.11	1750.26	1906.46	1795.83
8.38	1914.82	1589.6	2272.77	1613.16
8.39	2038.74	1780.31	2016.77	2005.23
8.4	1904.35	1837.07	1875.81	2145.25
8.41	1781.48	1725.75	1634.05	1696.63
8.42	2006.19	1477	1858.85	1761.95
8.43	1809.8	1523.38	1648.23	2032.05
8.44	2182.82	1484.9	1642.22	1877.9
8.45	1847.15	1662.64	1566.12	2293.14
8.46	2230.82	1890.01	1714.91	2020.23
8.47	1979.32	1812.24	1674.75	1885.82
8.48	2125.09	1889.6	1664.16	1658.97
8.49	2374.99	1842.05	1410.34	1805.7
8.5	2593.66	1855.27	1805.11	1877.76
8.51	2455.05	1899	1555.56	1833.36
8.52	2438.46	1925.1	1920.7	2281.61
8.53	2672.42	1961.56	1787.68	1889.07
8.54	2580.91	1980.15	1503.35	1724.21
8.55	2419.86	2101.22	1849.14	1932.84
8.56	2320.54	2120.63	1750.69	1937.33
8.57	2484.24	1698.63	1726.73	1835.87
8.58	2530.48	2129.78	2012.73	1898.89
8.59	2183.69	2297.79	2274.24	1882.04
8.6	2878.48	2064.73	2061.58	1661.09
8.61	2794.2	1883.19	2069.37	1882.32
8.62	2906.42	2053.36	1853.16	1987.77
8.63	3042.4	2433.21	2021.68	2106.72
8.64	2882.35	2615.34	2183.59	2527.18
8.65	3312.74	2160.21	2381.67	2366.52
8.66	3367.97	2239.22	2066.55	2181.99
8.67	3479.91	2350.08	2523.73	2700.92
8.68	4216.08	2594.61	2654.71	2753.57
8.69	4162.47	2354.59	2721.72	2607.88
8.7	4164.97	2490.86	2424.21	2894.21
8.71	4884.27	3208.86	2560.93	2670.62
8.72	4613.61	2985	2851.56	3069.84
8.73	5509.12	3297.48	2597.78	3374.42
8.74	5155.23	3136.4	2899.64	3553.01
8.75	6096.13	3374.26	3370.35	3511.44
8.76	6503.33	3611.8	3023.37	4051.13
8.77	6735.42	3984.41	3670.78	4006
8.78	6374.44	3956.02	3919.03	4198.59
8.79	6940.81	3910.27	4516.84	4377.19
8.8	7392.63	4135.24	4199.82	4609.72
8.81	7591.98	4262.73	4614.92	4396.76
8.82	7726.97	4342.34	4732.34	5067.56
8.83	8063.04	4867.99	4517.64	5004.44
8.84	8309.42	4344.19	5265.59	5169.13
8.85	7993.36	4617.71	5859.05	5184.38
8.86	7850.86	5881.83	5202.47	5507
8.87	7938.35	4715.81	5784.99	5748.74
8.88	7507.32	4421.42	5440.16	5338.67
8.89	7788.15	5244.08	5825.83	5867.21
8.9	7331.12	5166.76	5474.09	6011.2
8.91	7033	5274.46	5725.14	5946.08
8.92	7035.84	5302.92	5543.92	5268.81
8.93	7013.4	5240.39	5521.61	5721.92
8.94	6130.42	4704.42	4382.71	5906.08
8.95	6112.07	4607.57	5293.14	5387.51
8.96	5940.48	4914.47	5032.6	5064.37
8.97	5879.11	4508.88	4741.28	4618.51
8.98	5261.52	4639.72	4115.27	5274.84
8.99	4817.85	4005.49	3985.08	5480.38
9	4364.58	4038.18	4154.85	4962.61
9.01	4713.1	3578.66	4313.52	4512.41
9.02	4460.44	3540.55	3815.85	4771.47
9.03	4264.2	3480.62	3474.58	4014.81
9.04	4161.45	3653.62	3143.27	3681.52
9.05	3943.23	3326.68	3418.36	3994.27
9.06	4036.54	3125.02	3372.68	4054.11
9.07	3902.79	3023.22	3246.1	3934.03
9.08	3710.82	2874.66	3337.93	3540.58
9.09	3901.57	2654.73	3255.07	3386.69
9.1	3372.92	3092.59	2936.33	2810.85
9.11	3459.38	2938.39	2700.93	3346.78
9.12	3625.85	2425.82	2485.7	3209.98
9.13	3457.83	3057.49	2721.69	2960.93
9.14	3116.84	2912.44	3054.73	3122.04
9.15	3328.59	2923.93	2745.39	3414.96
9.16	3430.53	3001.72	2606.28	3167.5
9.17	3086.79	2835.95	2710.57	2686.67
9.18	3189.01	2576.12	2806.94	3058.77
9.19	3243.5	2451.48	2498.3	3083.29
9.2	2743.05	2541.95	2513.32	2450.3
9.21	2668.12	2243.98	2350.43	2697.62
9.22	2583.16	2336.02	2355.9	2687.01
9.23	2841.91	2213.65	2515.32	2732.33
9.24	2362.73	2003.86	2173.6	2540.77
9.25	2070.39	1670.6	2177.87	2331.27
9.26	1967.97	2268.68	2063.36	2203.34
9.27	2074.52	1894.16	1835.04	1894.59
9.28	2119.83	1875.15	1808.7	2465.16
9.29	1688.39	1705.16	1992.14	1823.54
9.3	2172.93	1963.79	1738.57	2025.94
9.31	2085.64	1902.35	1682.67	1981.48
9.32	2027.79	1610.57	1646.63	1994.51
9.33	1961.36	2041.64	1639.56	2144.26
9.34	1779.19	1702.93	1989.53	1775.86
9.35	1872.86	1917.83	1756.11	2164.32
9.36	1486.8	1489.95	1694.43	1809.22
9.37	1685.76	1652.81	1483.88	1768.63
9.38	1709.85	1780.69	1579.14	1600.28
9.39	1897.16	1502.93	1490.67	1668.31
9.4	1502.92	1686.99	1631.87	1668
9.41	1455.68	1838.05	1346.78	1585.05
9.42	1771.51	1594.31	1967.55	1980.03
9.43	1768.95	1471.74	1500.88	1549.13
9.44	1562.85	1567.76	1488.02	1381.01
9.45	1306.26	1603.84	1671.85	1599.68
9.46	1551.45	1418.25	1456.99	1466.83
9.47	1526.88	1288.28	1578.7	1469.38
9.48	1530.88	1329.32	1744.95	1554.48
9.49	1334.93	1449.85	1543.59	1309.11
9.5	1714.67	1668.41	1288.08	1250.24
9.51	1878.67	1382.41	1097.89	1396.58
9.52	1720.96	1298.14	1109.39	1351.37
9.53	1744.01	1303.71	1622.24	1628.52
9.54	1331.88	1449.17	1246.12	1367.59
9.55	1631.89	1350.75	1355.48	1264.68
9.56	1391.21	1822.93	1364.57	1331.48
9.57	1303.61	1386.47	1383.88	1561.37
9.58	1183.25	1536.89	1410.47	1490.34
9.59	1472.09	1222.38	1551.21	1495.1
9.6	1328.72	1271.04	1407.22	1616.17
9.61	1570.82	1433.41	1209.84	1419.46
9.62	1299.5	1408.84	1421.18	1218.36
9.63	1482.55	1337.9	1215.82	1534.12
9.64	1509.18	1572.72	1422.53	1341.5
9.65	1548.98	1214.28	1467.68	1533.15
9.66	1476.54	1272.86	1385.25	1461.09
9.67	1368.76	1344.62	1305.35	1271.61
9.68	1249.34	1416.89	1360.09	1332.17
9.69	1564.96	1316.78	1402.23	1324.04
9.7	1530.01	1492.92	1370.88	1310.96
9.71	1464.86	1491.47	1238.32	1334.31
9.72	1782.44	1533.87	1259.74	1298.85
9.73	1546.7	1591.35	1269.79	1299.08
9.74	1327.76	1520.14	1461.28	1365.38
9.75	1137.51	1502.01	1535.52	1550.54
9.76	1536.72	1332.04	1499.56	1356.73
9.77	1243.77	1208.41	1383.35	1478.83
9.78	1336.55	1329.27	1361.83	1153.96
9.79	1215.06	1383.74	1461.06	1277.42
9.8	1653.82	1429.82	1302.5	1214.22
9.81	1454.05	1268.38	1298.13	1463.06
9.82	1575.74	1531.39	1472.84	1464.85
9.83	1616.36	1332.79	1329.6	1501.91
9.84	1532.85	1537.45	1653.95	1296.76
9.85	1536.53	1296.85	1292.31	1315.32
9.86	1485.21	1369.17	1468.29	1397.81
9.87	1539.75	1429.13	1462.42	1667.61
9.88	1700.39	1398.45	1529.96	1417.32
9.89	1472.37	1258.39	1382.23	1370.5
9.9	1271.13	1378.78	1489.59	1357.44
9.91	1662.69	1282.25	1326.54	1641.5
9.92	1359.67	1307.87	1283.76	1477.65
9.93	1396.73	1181.95	1259.96	1335.02
9.94	1664.27	1609.75	1414.3	1287.83
9.95	1586.67	1660.71	1342.12	1272
9.96	1440.05	1492.3	1090.16	1412.32
9.97	1301.02	1268.56	1224.14	1317.15
9.98	1309.36	1237.14	1380.47	1450.73
9.99	1306.32	1453.33	1326.41	1449.4
10	1327.98	1379.49	1461.75	1376.95
10.01	1267.09	1201.86	1271.54	1496.06
10.02	1407.81	1589.06	1625.52	1315.29
10.03	1521.61	1128.01	1512.7	1410.42
10.04	1062.87	1322.37	1174.55	1522.41
10.05	1295.8	1326.54	1270.03	1610.18
10.06	1181.61	1163.55	1533.91	1203.76
10.07	1378.59	1370.47	1148.94	1311.17
10.08	1499.34	1342.5	1589.63	1443.12
10.09	1354.08	1199.64	1413.97	1243.57
10.1	1429	1070.43	1337.15	1299.12
10.11	1187.58	1353.01	1234.65	1477.41
10.12	1444.58	1379.23	1439	1339.11
10.13	1351.39	1159.29	1239.46	1153.3
10.14	1283.72	1226.21	1357.44	1175.64
10.15	1278.86	982.147	1071.12	1505.22
10.16	1155.88	1259.14	843.134	1146.04
10.17	1242.39	1384.35	1220.83	1197.36
10.18	1374.6	1264.47	1020.76	1223.58
10.19	1418.44	1498.69	1377.15	1014
10.2	1225.2	1405.96	1408.71	1305.61
10.21	1239.63	1123.16	1106.3	1363.57
10.22	1191.73	1232.81	1135.4	1411.95
10.23	1380.63	1053.98	1197.35	1257.57
10.24	1543.72	1134.66	1136.59	1561.43
10.25	1544.24	1126.33	1423.59	1344.04
10.26	1427.28	1051.64	916.987	1166.88
10.27	1431.09	1174.51	1342.53	1380.09
10.28	1363.05	927.78	957.21	1651.06
10.29	1524.66	1072.41	980.056	1213.61
10.3	1520.4	1056.37	1103.57	1125.48
10.31	1382.49	1234.62	1244.54	1323.91
10.32	1359.02	1313.08	1347.35	1087.14
10.33	1320.8	1218.81	1320.72	1015.15
10.34	1433.88	1053.28	1320.07	1497.71
10.35	1234.71	1056.22	1384.73	1315.26
10.36	1316.88	1331.59	1352.29	1158.01
10.37	1608.11	1345.13	1237.99	1277.1
10.38	1521.38	1244.87	1231.93	1331.43
10.39	1444.81	1187.19	1150.06	1489.73
10.4	1332.96	1251.68	1229.89	1258.86
10.41	1559.64	1139.5	1140.54	879.856
10.42	1216.22	1153.94	1448.46	1315.38
10.43	1245.74	1205.66	1408.67	1257.27
10.44	1069.16	1332.39	984.954	1101.91
10.45	1236.1	1355.48	1554.71	1206.43
10.46	1136.63	1362.42	1030.49	1396.67
10.47	1156.32	1262.75	867.751	1055.3
10.48	1321.39	1052.2	1291.68	1160.57
10.49	1246.36	1112.38	1052.81	1352.4
10.5	1161.5	1254.72	959.806	1400.04
10.51	1419.36	1370.82	1220.76	971.961
10.52	1009.32	1253.44	1151.41	941.638
10.53	1198	1363.94	1256.56	1192.18
10.54	1375.16	1340.99	1282.99	1039.82
10.55	1092	1445.74	1401.91	1148.5
10.56	1349.29	1341.45	1192.92	1027.16
10.57	1151.27	1359.64	1137.81	1354.7
10.58	1270.89	980.531	1514.85	1393.96
10.59	1176	1014.7	1320.69	1264.27
10.6	1301.87	1333.64	1188.94	1337.08
10.61	1240.41	1394.57	1213.28	1287.5
10.62	1056.01	1308.22	1211.09	1136.58
10.63	1342.82	1369.91	1255.54	1150.56
10.64	1426.67	1302.82	1055.35	1232.77
10.65	1344.64	1086.7	1418.22	1048.41
10.66	925.549	1145.83	1206.42	1182.59
10.67	1306.78	1302.86	1000.35	1107.63
10.68	1331.28	1145.08	1095.81	1260.57
10.69	1310.29	1013.73	1149.66	1306.36
10.7	1238.2	1409.59	1077.88	965.268
10.71	1322.54	1184.73	1236.14	1243.92
10.72	1244.47	1134.08	1197.22	1168
10.73	1098.15	1142.52	1060.97	1297.33
10.74	1015.5	1309.79	1235.14	1232.94
10.75	948.183	1041.49	1218.59	1017.21
10.76	1062.87	1345.67	1012.29	1166.17
10.77	1412.24	1439.56	1089.81	1215.79
10.78	1268.66	1432.21	1086.44	1322.81
10.79	1229.1	1267.8	1100.33	1246.51
10.8	1302.53	1161.14	1108.12	1339.03
10.81	1125.33	894.839	1184.52	1449.59
10.82	1192.72	1252.46	1319.11	1048.3
10.83	1280.24	1411.26	1365.03	1194.21
10.84	844.197	1099.38	1237.81	1293.39
10.85	1133.77	1265.08	1126.06	1373.47
10.86	1028.58	1160.64	1026.1	1333.05
10.87	1548.72	1212.36	1217.22	1053.08
10.88	1397.29	1158.54	1291.56	1107.3
10.89	1357.24	924.208	1350.4	1155.83
10.9	1134.87	1030.25	1272.43	1048.85
10.91	982.518	1197.5	1026.12	1226.25
10.92	1250.95	1179.06	1164.83	1356.06
10.93	1160.83	1358.8	1254.73	1280.42
10.94	1081.85	1076.87	1113.22	1049.61
10.95	965.759	1082.34	1296.97	1014.06
10.96	864.47	1307.31	1306.65	970.876
10.97	1165.36	1185.5	1189.35	1023.86
10.98	1030.82	1145.07	1286.29	1225.56
10.99	1258.65	1144.03	1394.66	1144.71
11	1276.46	1153.6	1125	917.594
11.01	1235.02	1455.82	1172.49	1231.38
11.02	1461.82	1414.86	1119.43	1129.34
11.03	1223.65	1134.9	1286.78	1137.63
11.04	1063.3	1300	1107.84	1148.44
11.05	1071.56	1223.74	1000.89	1150.51
11.06	1257.32	1233.72	1228.72	1002.76
11.07	1364.49	1417.32	1286.8	1263.85
11.08	1268.07	1169.02	1381.73	1028.13
11.09	1241.79	1120.65	1030.99	1108.66
11.1	1365.92	1349.48	1215.82	1274.04
11.11	1127.33	1174.4	1073.3	1166.96
11.12	1158.76	847.446	979.216	1358.44
11.13	1338.02	1272.24	1077.91	1146.58
11.14	1024.68	1136.02	1372.09	1067.01
11.15	954.477	1354.07	1138.45	1185.41
11.16	1296.53	1112.23	1261.76	1294.39
11.17	1157.19	1138.68	1220.08	1100.34
11.18	1274.92	1012.51	961.66	1180.03
11.19	1511.44	1161.37	1025.92	1311.74
11.2	1295.63	775.801	1117.84	1424.51
11.21	1251.33	1072.35	1064.17	1183.58
11.22	1073.22	1423.18	1273.79	1126.15
11.23	1363.68	1368.81	1183.28	850.711
11.24	1213.17	1137.35	1166.46	1101.99
11.25	921.146	977.229	1214.33	1191.79
11.26	1183.86	991.821	1063.22	1229.82
11.27	1163.8	1228.63	1067.54	1107.7
11.28	1023.6	1043.41	1136.67	1340.93
11.29	1066.04	1196.59	1154.45	1151.04
11.3	1276.53	1201.05	1193.2	1029.39
11.31	1083.68	1112	1195.27	1189.57
11.32	1176.17	1183.37	1246.89	1065.91
11.33	1252.05	1199.07	1121.5	974.561
11.34	1075.5	1036.7	1112.36	920.756
11.35	1367.9	1141.92	1096.07	1025.7
11.36	1176.88	1320.5	1106.83	937.841
11.37	996.234	885.123	1192.23	1392.99
11.38	1181.41	1193.61	1183.71	1004.44
11.39	1397	900.503	941.878	1454.35
11.4	1142.82	1041.9	1253.57	1295.68
11.41	1183.56	1059.12	882.617	1299.31
11.42	1129.81	1357.55	1046.33	1379.6
11.43	1295.05	1280.09	1202.76	1115.12
11.44	1084.25	1031.13	1332.99	896.642
11.45	1222.75	1202.2	1116.24	1180.18
11.46	994.482	1226.26	1070.07	1065.9
11.47	1192.77	1061.6	1166.41	1200.18
11.48	1211.38	1160.94	1201.18	1088.6
11.49	1055.24	1077.7	1168.23	1236.69
11.5	1110.74	1146.26	1161.89	1039.11
11.51	1121.71	1234.3	1144.14	1261.47
11.52	1036.33	1158.82	1157.84	1269.38
11.53	1185.33	1067.6	1203.78	1172.98
11.54	1165.78	1337.86	1242.8	1301.1
11.55	1059.02	1160.4	1064.91	984.978
11.56	1429.37	1079.55	1042.41	1323.3
11.57	1318.5	1159.26	1032.21	1090.3
11.58	1036.1	1235.26	1236.09	1108.14
11.59	1079.73	1486.72	1133.69	1024.37
11.6	1134.46	1228.17	1249.96	1123.6
11.61	1107.84	1286.36	1103.25	1110.91
11.62	997.993	1097.44	1005.28	1149.94
11.63	1028.53	1183.75	967.624	1204.54
11.64	960.329	1252.88	1070.45	1137.62
11.65	1227.05	1157.55	985.302	1128.33
11.66	1137.8	978.931	936.307	1101.18
11.67	1110.7	1238.09	923.747	1048.8
11.68	1109.03	1004.7	1178.23	1241.28
11.69	1223.34	1267.42	1245.93	1201.19
11.7	1065.25	1095.24	1310.6	1321.67
11.71	1210.25	1200.07	1241.85	1233.07
11.72	1343.19	1156.27	993.184	922.334
11.73	1075.44	1032.29	1223.6	919.741
11.74	1146.54	1231.26	965.283	1074.85
11.75	1139.93	1131.5	1363.37	1108.04
11.76	1113.1	1036.62	1044.9	1192.74
11.77	781.974	1066.42	1116.98	1240.9
11.78	1202.09	821.87	1127.55	1449.24
11.79	1086.57	1012.35	1046.86	1238.34
11.8	1059.83	1072.39	1216.09	855.559
11.81	1070.48	915.514	1281.38	1109.5
11.82	1231.26	1172.98	924.34	1238.08
11.83	1395.69	1000.88	1146.84	1112.9
11.84	1374.72	1254.58	1446.64	1010.86
11.85	1307.07	1231.67	1432.42	1227.86
11.86	1170.36	1248.86	1219.65	1163.91
11.87	1257.07	1234.51	1281.86	1216.71
11.88	1521.36	1129.56	1086.95	1138.3
11.89	1421.13	1150.72	1374.49	1313.71
11.9	1361.67	1233.89	1137.56	1211.15
11.91	1212.84	1320.13	1338.9	1441.85
11.92	1014.33	1419.73	1315.61	955.174
11.93	1238.97	1394.82	1315.77	1406.64
11.94	1457.63	1222.07	1168.94	1411.98
11.95	1364.09	1187.66	1389.6	1244.04
11.96	1262.73	1239.01	1221.16	1272.2
11.97	1395.31	1117.57	923.234	1272.65
11.98	1663.77	1216.67	1467.88	1363.94
11.99	1185.67	1167.98	1426.12	1199.73
12	1379.16	1241.95	1224.82	1512.09
12.01	1283.16	1068.56	1225.89	1156.52
12.02	993.037	1160.65	1065.14	1330.72
12.03	1575.05	1010.6	1283.59	1119.24
12.04	1176.21	1059.11	1336.19	1323.56
12.05	1043.66	1257.61	1238.36	1000.03
12.06	976.518	1251.96	1263.09	972.161
12.07	897.105	1072.55	1209.1	1117.15
12.08	1194.1	1111.79	1087.1	1175.79
12.09	1179.66	1117.4	1139.13	1102.46
12.1	1374.09	1124.82	1125.15	1105.27
12.11	1167.51	1168.7	1128.04	1227.72
12.12	923.768	1174.23	1160.01	1075.24
12.13	881.217	1184.14	1066.09	853.067
12.14	1012.38	1179.98	1016.13	873.174
12.15	1027.8	1245.2	1113.9	945.041
12.16	997.338	1147.09	967.946	881.939
12.17	1137.98	1034.41	1241.29	973.174
12.18	1066.53	817.926	1002.9	1215.26
12.19	1156.07	1050.31	1071.51	1300.31
12.2	835.166	1079.01	1044.82	1298.41
12.21	1267.05	1095.85	1316.17	1130.18
12.22	1074.29	1093.16	1168.37	1197.9
12.23	1193.44	1087.62	1162.51	1167
12.24	1371.35	1262.65	1164.66	1258.85
12.25	1123.42	1320.75	1411.69	1111.18
12.26	1320.23	1221.07	994.93	1042.24
12.27	1240.49	996.312	892.376	1005.09
12.28	1107.21	881.381	1228.73	1260.13
12.29	955.217	1075.9	1171.05	1100.37
12.3	963.791	876.097	1219.09	1062.21
12.31	1011.19	1118.98	931.621	1124.76
12.32	1197.83	983.053	823.415	1167.96
12.33	1262.68	945.618	941.072	956.33
12.34	1432.97	1072.66	1033.68	1193.53
12.35	908.032	808.473	1071.99	1099.96
12.36	1158.57	1045.56	1217.4	1167.2
12.37	1085.49	967.773	994.946	955.291
12.38	991.455	1064.8	1028.49	937.375
12.39	1092.87	970.37	1290.26	1128.86
12.4	1132.63	1009.54	1048.84	1211.21
12.41	1014.04	1291.91	970.29	1264.43
12.42	1128.17	1282.4	865.624	1223.51
12.43	925.412	1047.79	1049.03	987.339
12.44	1120.72	1240.02	1116.23	926.452
12.45	1147.35	1389.38	982.151	832.512
12.46	1084.52	1008.25	1041.65	1024.76
12.47	1108.47	1125.68	1153.74	950.512
12.48	1099.37	1158.06	1165.43	1087.01
12.49	1234.8	1291.16	1080.09	1196.27
12.5	1203.26	968.349	1299.79	937.699
12.51	1258.91	873.263	1090.71	1238.46
12.52	1161.51	1359.18	1040.93	1207.96
12.53	1021.2	1132.54	1032.13	1204.2
12.54	1002.39	862.595	1224.71	1223.87
12.55	1193.42	908.01	868.211	1148.27
12.56	1127.78	827.554	954.296	1070.59
12.57	1085.05	1114.54	1197.43	1169.32
12.58	1139.32	866.817	964.277	1084.67
12.59	1275.47	1103.91	1059.42	1026.68
12.6	1242.32	1118.58	935.865	972.955
12.61	1175.29	895.041	937.182	1131.03
12.62	1159.52	1309.99	1120.68	1270.95
12.63	1096.38	1345.98	1071.81	1223.76
12.64	1333.27	1148.19	1194.93	1094.84
12.65	878.582	1069.67	1116.29	1103.54
12.66	1302.01	915.299	1059.99	1063.15
12.67	962.689	909.526	1021.13	1084.32
12.68	988.767	1020.75	1153	1026.25
12.69	934.007	956.03	871.706	968.357
12.7	1052.87	1098.76	923.186	1198.24
12.71	981.956	1060.77	1106.64	1003.32
12.72	1021.92	1050.81	1113.51	1372.39
12.73	1130.56	1196.14	1052.58	1096.52
12.74	1033.06	1227.47	1285.11	1225.83
12.75	1172.25	1020.69	1337.04	1016.08
12.76	1051.78	1035.11	992.316	1232.68
12.77	873.255	977.52	1024.74	1189.47
12.78	1052.05	1190.61	922.802	1042.07
12.79	1299.19	1013.62	1208.48	1066.37
12.8	1285.68	1222.58	1059.13	1130.1
12.81	1109.38	1339	1124.11	1139.19
12.82	965.374	995.152	1424.57	954.924
12.83	978.958	943.483	983.782	1112.84
12.84	1196.33	1031.55	1149.36	871.819
12.85	988.151	1090.75	956.749	1127.51
12.86	934.549	853.5	897.756	1182.32
12.87	1112.43	1007.98	938.059	1221.35
12.88	1054.05	1178.65	840.44	978.003
12.89	1077.25	1123.62	1228.35	920.639
12.9	1058.87	900.157	929.261	1056.99
12.91	1424.3	1318.43	963.802	1158.99
12.92	1214.2	1048.76	1109.73	959.347
12.93	1270.56	1051.67	1228.49	1190.72
12.94	1370.73	851.013	1091.93	957.565
12.95	1267.28	1032.04	1017.64	1144.79
12.96	1164.11	1225.83	960.624	1166.59
12.97	1054.26	1298.69	1196.44	1140.65
12.98	1011.22	1127.64	1124.97	1004.09
12.99	1283.98	1256.06	1069.85	1008.05
13	1163.77	1333.64	1041.24	910.135
13.01	1067.84	1092.32	1255.62	1135.63
13.02	1228.59	987.919	1110.98	1012
13.03	1121.87	1165.51	1012.61	999.517
13.04	1177.32	1090.39	1003.98	1282.43
13.05	1336.81	1336.13	1549.79	1428.21
13.06	1368.45	1000.2	1187.84	1124.65
13.07	1213.02	1109.15	1192.66	865.075
13.08	1448.3	1274.02	1031.03	1128.14
13.09	1529.61	1125.29	1046.17	1239.67
13.1	1164.59	1038.21	1151.84	1294.61
13.11	1342.78	1039.44	1113.01	1203.61
13.12	1605.23	1275.24	1158.03	1148.24
13.13	1648.65	1143.98	1375.76	1097.27
13.14	1459.67	1147.25	1245.34	1574.54
13.15	1097.35	1222.84	1310.32	1229.4
13.16	1506.67	1547.45	1208.59	1148.89
13.17	1547.18	1267.61	1088.98	1168.08
13.18	1676.56	1266.65	1350.11	1249.43
13.19	1698.33	1036.54	1244.04	1272.28
13.2	1700.38	1126.56	1605.71	1302.99
13.21	1658.85	1171.33	1315.11	1599.58
13.22	1334.64	1484.2	1498.58	1492.3
13.23	1507.46	1325.93	1362.1	1424.36
13.24	1543.13	1755.06	1374.22	1212.55
13.25	1886.65	1469.99	1214.82	1392.22
13.26	1680.02	1356.27	1385.15	1340.59
13.27	1470.25	1533.05	1500.31	1389.18
13.28	1613.26	1458.39	1518.56	1260.35
13.29	1525.96	1487.93	1455.23	1282.07
13.3	1800.04	1423.36	1359.58	1223.39
13.31	1635.3	1374.91	1284.5	900.535
13.32	1596.09	1478.89	1443.97	1267.81
13.33	1600.78	1431.95	1326.64	1331.99
13.34	1483.72	1432.87	1391.55	1371.73
13.35	1373.56	1308.58	1338.76	1171.34
13.36	1457.61	1157.63	1140.6	1371.89
13.37	1455.67	1457.06	1311.82	1530.39
13.38	1227.46	1444.73	1051.1	1295.38
13.39	1186	1297.17	1159.75	1171.63
13.4	1396.14	1203.15	1226.14	1160.37
13.41	1421.38	1142.92	1220.7	1226.97
13.42	1223.88	1320.34	1182.68	1023.83
13.43	1095.7	1112.38	1268.63	889.42
13.44	1225.84	1069.94	1276.15	985.133
13.45	1046.8	1153.06	1413.76	1302.3
13.46	1009.6	1146.65	1345.62	978.676
13.47	1141.22	1095.81	1181.47	1265.59
13.48	1071.06	1255.01	1188.37	926.515
13.49	1239.9	1176.22	1096.94	1027.8
13.5	1150.51	1292.07	1095.9	1191.48
13.51	1124.15	1065.48	1285.68	1266.61
13.52	1303.2	1296.02	1082.76	1156.87
13.53	1085.14	1188.88	1208.01	1417.15
13.54	1113.15	1060.82	1174.63	1212.93
13.55	945.005	1057.6	1209.9	1185.26
13.56	1346.89	1118.62	1207.58	1061.06
13.57	1047.09	1068.09	1186.42	1200.89
13.58	1248.86	1316.16	1072.4	1138.61
13.59	1299.01	864.354	979.624	989.566
13.6	1008.51	1088.07	1204.94	1217.32
13.61	1166.25	1248	1148.48	1186.2
13.62	1218.86	1080.68	1145.65	1184.7
13.63	1310.77	1131.82	1076.46	959.738
13.64	1133.03	1045.9	1189.64	1151.36
13.65	1180.4	949.736	1068.23	1323.4
13.66	1144.37	1064.04	921.347	1392.91
13.67	1423.28	1153.91	1045.67	1355.98
13.68	1226.12	1399.83	889.902	1116.74
13.69	1268.01	1104.35	1021.53	1148.35
13.7	1497.2	1154.26	1138.15	1197.9
13.71	1155.13	903.214	1314.62	1055
13.72	1490.01	1005.61	1315.25	1403.89
13.73	1585.38	1486.42	1312.84	1422.7
13.74	1561.24	1160.56	1323.87	1493.41
13.75	1569.92	1250.44	1394.23	1097.72
13.76	1665.41	1247.9	1132.74	1463.64
13.77	1269.6	1234.49	1098.36	1294.32
13.78	1536.9	1175.98	1290.64	1435.54
13.79	1835.32	1497.35	1314.37	1323.04
13.8	1635.92	1603.18	1177.15	1333.75
13.81	1613.85	1624.07	1275.96	1333.74
13.82	1904.23	1074.7	1362.59	1653.94
13.83	1892.4	1417.56	1371.46	1230.5
13.84	1864.09	1338.07	1445.91	1334.67
13.85	2199.35	1555.84	1473.18	1655.94
13.86	1713.62	1544.1	1571.4	1852.84
13.87	1952.15	1340.61	1558.06	1891.03
13.88	2021.36	1401.96	1427.08	1560.41
13.89	2166.02	1564.67	1523.69	1932.09
13.9	1837.51	1609.5	1580.62	1785.84
13.91	2170.39	1700.82	1892.94	1486.03
13.92	2022.61	1775.03	1648.05	1625.62
13.93	2525.94	1652.34	1546.38	1882.34
13.94	2218.7	1552.11	1847.87	1753.76
13.95	2239.46	1840.24	1915.96	1863.35
13.96	2303.78	1645.76	1958.33	2043.41
13.97	2377.04	2048.4	2018.73	2133.56
13.98	2053.46	2051.71	2053.77	1950.1
13.99	1966.14	2124.6	1964.55	1684.95
14	2170.01	1729.59	1818.34	1993.08
14.01	2067.76	1702.86	2046.14	1967.78
14.02	2029.21	1750.16	1924.18	2010.31
14.03	1916.42	1601.93	1839.5	1823.29
14.04	1827.01	1815.56	1834.29	2092.74
14.05	1608.85	1733.92	2130.54	1783.81
14.06	1757.03	1776.65	1535.36	2012.51
14.07	1761.08	1807.42	1509.49	2117.35
14.08	1471.24	1747.76	1760.73	1894.79
14.09	1699.18	1614.25	1373.23	1750.55
14.1	1874.31	1710.17	1497.12	1665.58
14.11	1614.39	1263.98	1412.93	1423.87
14.12	1453.24	1184.64	1445.71	1464.04
14.13	1328.52	1285.15	1506.78	1417.23
14.14	1480.22	1246.83	1191.65	1672.76
14.15	1304.62	1412.31	1166.92	1627.07
14.16	1508.84	1373.13	1091.57	1238.37
14.17	1433.48	1458.21	1194.17	1424.16
14.18	1567.14	1460.78	1030.5	1246.72
14.19	1246.8	1239.85	1056.99	1352.58
14.2	1081.44	1382.29	857.004	998.849
14.21	1250.49	1495.79	964.856	1266.44
14.22	1328.56	1108.18	1068.59	1191.49
14.23	1302.07	1374.33	1046.27	1297
14.24	1289.41	999.478	1216.09	1163.84
14.25	1151.94	1253.54	991.771	1120.32
14.26	1070.42	1054.08	1312.71	1464.8
14.27	1283.2	1223.94	936.796	1171.26
14.28	994.985	1159.43	1090.85	1233.36
14.29	1079.48	1075.56	1037.07	1245.19
14.3	1161.3	1035.82	837.656	1121.62
14.31	999.595	1005.35	1145.19	1007.77
14.32	1285.65	928.235	1102.28	1008.01
14.33	1263.63	1109.29	1201.36	1047.73
14.34	1231.96	1380.37	1017.35	974.372
14.35	1441.18	1188.68	1114.27	911.161
14.36	1261.11	1053.91	1170.61	959.264
14.37	1291.04	1189.37	1157.34	1155.08
14.38	1213.29	1229.04	1075.5	901.746
14.39	1171.81	1151.27	1012.48	1020.16
14.4	1225.37	1073.98	1179.45	1196.95
14.41	1190.37	1234.4	1175.87	1123.24
14.42	1054.45	947.857	940.55	822.159
14.43	1029.05	1054.8	1066.09	1005.66
14.44	1219.15	1177.55	1038.96	1127.55
14.45	1213.52	1243.15	1151.99	1021.28
14.46	1078.17	1055.52	1659.25	1199.62
14.47	1199.73	1085.15	1059.41	1209.58
14.48	1331.25	1428.57	955.092	1300.53
14.49	1151.57	1036.06	1166.97	1240.75
14.5	1150.91	887.344	1130.05	1114.07
14.51	1216.66	1128.13	1046.86	1202.46
14.52	1120.25	1242.79	1117.81	1297.16
14.53	1340.68	1075.41	1248.37	1181.73
14.54	1489.81	1225.78	772.292	1219.26
14.55	1450.16	1038.05	1131.54	1105.24
14.56	1408.73	1159.07	1188.81	1396.75
14.57	1324.44	1405.27	1391.75	1390.66
14.58	1659.75	1234.01	1105.42	1295.7
14.59	1425.86	1351.7	1229.48	1122.39
14.6	1579.58	1160.45	1324.32	1214.94
14.61	1683.56	1123.67	1276.57	1252.21
14.62	1445.44	1068.83	1459.03	1209.13
14.63	1581.08	1404.82	1214.94	1388.33
14.64	1712.39	1538.83	1421.89	1362.51
14.65	1484.36	1452.56	1365.39	1250.99
14.66	1905.4	1702.39	1414.02	1506.05
14.67	1731.17	1566.1	1143.53	1454.22
14.68	1923.1	1542.95	1612.21	1375.78
14.69	1700.99	1490.46	1266.6	1649.7
14.7	2303.49	1561.54	1638.57	1631.59
14.71	2218.51	1584.84	1443.08	1608.77
14.72	2259.31	1411.9	1919.3	1938.94
14.73	2803.91	1423.68	1847.77	1796.38
14.74	2479.54	1830.86	1691.99	2052.36
14.75	2388.82	1773.08	1962.17	2005.59
14.76	2405.05	1811.13	1573.69	1944.41
14.77	2746.49	1868.89	1837.22	1639.3
14.78	2879.44	1704.08	2149.63	2064.94
14.79	2781.78	1631.96	1948.89	1848.34
14.8	2830.41	2415.5	2237.85	2250.53
14.81	2656.67	2366.8	2169.91	2139.54
14.82	3082.58	2189.38	2370.38	1901.71
14.83	3137.29	2316.1	2347.31	2234.25
14.84	2921.74	2301.04	2359.9	2219.58
14.85	3091.14	2368.54	2461.64	1973.4
14.86	2952.16	2254.12	2412.57	2305.53
14.87	2977.6	2020.83	2447.66	2092.64
14.88	2502.95	2216.5	2809.26	2053.59
14.89	2479.39	2123.75	2403.01	2538.62
14.9	2565.16	2465.3	2332.6	1973.97
14.91	2548.8	2223.25	2216.86	2056.85
14.92	2070.59	2384.4	2359.91	2079.71
14.93	2499.75	2008.26	2146.41	2018.89
14.94	2224.78	1789.33	2394.1	1796.53
14.95	1973.92	1833.36	2166.94	2083.62
14.96	1855.02	1755.62	2250.83	1794.14
14.97	2224.06	1839.12	1821.27	2152.58
14.98	1843.66	1794.66	1685.21	1842.32
14.99	1972.35	1805.56	1786.08	1719.57
15	1750.6	1649.12	1972.23	1657.2
15.01	1758.87	1590.3	1814.98	1785.85
15.02	2030.34	1717.98	1497.47	1610.74
15.03	1667.51	1443.46	1304.08	1355.33
15.04	1498.96	1337.68	1375.29	1754.19
15.05	1281.42	1614.71	1699.58	1680.91
15.06	1592.11	1432.39	1392.19	1572.5
15.07	1441.34	1585.8	1277.93	1157
15.08	1449.53	1448.99	1264.63	1197.13
15.09	1569.12	1351.35	1295.68	1225.16
15.1	1578.53	1215.37	1524.54	1213.31
15.11	1537.65	1130.53	1321.35	1383.36
15.12	1182.4	1374.93	1349.08	1248.88
15.13	1312.67	1239.19	1267.06	1210.65
15.14	1700.29	1172.76	1160.46	1134.46
15.15	1231.44	1357.85	1239.76	1387.27
15.16	1120.92	1273.2	1224.97	1407.24
15.17	1311.32	1159.26	1225.15	1406.65
15.18	1277.78	1238.21	1299.48	1387.71
15.19	1340.43	1186.41	1086.58	980.949
15.2	1230.86	986.153	1393.98	1169.88
15.21	1041.08	1185.71	990.822	1178.71
15.22	1159.25	1238.34	1329.87	1128.25
15.23	1329.81	1472.71	1305.86	923.11
15.24	1406.04	988.425	1142.31	1003.7
15.25	1222.83	1280.24	1267.81	1144.62
15.26	1230.21	1289.76	1269.56	775.09
15.27	1283.85	1243.51	1305.05	983.763
15.28	1374.56	1200.57	1323.66	1171.63
15.29	1228.61	1165.04	1159.89	1390.06
15.3	1177.09	1118.52	1155.1	1426.72
15.31	1353.7	1152.95	1167.85	1211.77
15.32	1107.14	1080.42	1092.99	1054.95
15.33	1121.37	1204.31	1544.25	1209.91
15.34	1185.42	1366.06	1242.1	1155.41
15.35	1369.61	1298.14	1230.96	1247.76
15.36	1359.71	958.309	1236.79	1341.18
15.37	1498.4	1159.81	1193.97	1250.17
15.38	1391.52	1458.24	1163.45	1259.24
15.39	1354.84	1368.21	1414.55	1591.83
15.4	1531.43	1317.79	1505.41	1140.53
15.41	1782.28	1257.44	1218.87	1203.87
15.42	1801.05	1226.66	1384.82	1372.63
15.43	1611.63	1406.13	1134.4	1214
15.44	1463.56	1300.56	1314.31	1324.12
15.45	1588.2	1336.72	1397.36	1127.74
15.46	1766.47	1419.52	1362.3	1534.16
15.47	1580.61	1202.44	1320.83	1280.03
15.48	1794.88	1240	1527.89	1314.42
15.49	1789.33	1596.65	1554.65	1371.42
15.5	1622.21	1453.21	1384.17	1277.14
15.51	1895.05	1644.56	1623.4	1534.12
15.52	2236.07	1817.04	1347.28	1671.88
15.53	2217.87	1765.61	1477.99	1649.53
15.54	2178.57	1702.42	1691.21	1536.1
15.55	2014.69	1467.13	1871.02	1835.91
15.56	2007.78	1938.63	1359.64	1711.03
15.57	1924.64	1777.07	1834.68	1785.43
15.58	2035.83	1538.74	1998.29	2010.63
15.59	2064.21	1628.59	1964.62	2022.93
15.6	1781.39	1617.15	1711.88	1804.79
15.61	1864.3	1385.48	1804.76	1992.11
15.62	1570.44	1937.04	1966.02	1820.63
15.63	1627.15	1761.71	1766.03	2038.13
15.64	1784.2	1366.61	1910.39	1748.51
15.65	1778.37	1409.68	2054.05	1571.56
15.66	1893.58	1584.76	1421.15	1472.29
15.67	1649.83	1716.11	1492.98	1745.93
15.68	1455.52	1752.57	1866.12	1996.99
15.69	1722.71	1859.46	1355.54	1799.85
15.7	1688.36	1325.92	1319.91	1701.14
15.71	1611.56	1497.05	1411.13	1560.73
15.72	1614.83	1408.68	1383.08	1668.02
15.73	1368.88	1271.32	1337.19	1632.82
15.74	1462.95	1337.65	1512.02	1414.77
15.75	1425.79	1402.49	1408.27	1749.39
15.76	1858.33	1421.81	1340.05	1632.15
15.77	1945.25	1501.51	1717.78	1204.65
15.78	1741.09	1622.98	1360.23	1322.53
15.79	1545.03	1414.19	1430.54	1199.09
15.8	1682.51	1400.04	1502.92	1421.23
15.81	1731.97	1300.47	1597.75	1526.24
15.82	1912.62	1321.91	1450.78	1545.34
15.83	1985.28	1482.61	1894.2	1640.12
15.84	1917.03	1636.41	1454.23	1626.89
15.85	2193.49	1545.22	1462.66	1679.51
15.86	1989.64	1689.3	1641.76	1627.02
15.87	1826.93	1753.85	1579.68	1628.21
15.88	2200.58	1770.34	1656.51	1543.09
15.89	2196.58	1858.05	1663.56	1679.73
15.9	2175.84	1537.63	1675.39	1640.1
15.91	2460.84	1640.94	1646.33	1899.71
15.92	2478.96	1466.08	1902.93	1722.68
15.93	2419.92	1576.13	1993.34	1965.89
15.94	2344.68	1945.6	1648.83	1841.43
15.95	2255.31	1941.62	1912.83	1684.67
15.96	2179.56	1699.88	1819.68	1625.77
15.97	1986.08	1580.58	1948.92	1942.69
15.98	1918.97	1959.43	1964.84	2007.25
15.99	2483.93	2052.66	2089.5	1837.07
16	2019.25	2010.46	1969.13	2428.08
16.01	1925.74	1784.71	1911.02	2403.78
16.02	2004.05	1999.14	1890.87	1752.22
16.03	2058.84	1886.89	1735.56	1703.73
16.04	1833.48	1548.79	1835.15	1785.05
16.05	1621.53	1548.49	1900.9	1655.49
16.06	1651.34	1559.87	1710.46	1225.6
16.07	1774.23	1696.65	1891.38	1668.97
16.08	1493.9	1632.01	1883.71	1688.22
16.09	1742.76	1540.88	1717.24	1376.24
16.1	1551.01	1350.16	1566.1	1434.27
16.11	1860.57	1340.27	1748.64	1137.7
16.12	1721.22	1513.15	1511.71	1193.43
16.13	1563.46	1352.19	1387.23	1325.59
16.14	1410.04	1207.89	1249.45	1344.28
16.15	1178.4	1263.77	1487.32	1357.83
16.16	1349.04	1217.43	1178.29	1380.52
16.17	1361.18	1271.71	1116.08	1446.51
16.18	1274.66	1227.75	1366.5	1009.23
16.19	1425.45	1266.24	1321.11	1333.28
16.2	1233.63	1083.55	1436.1	990.845
16.21	1341.7	1214.62	1352.5	1095.65
16.22	1359.41	1246.51	1403.05	1166.11
16.23	1418.99	1084.09	1398.31	1232.88
16.24	1268.47	958.375	1207.59	1330.7
16.25	1181.7	1297.82	1151.33	1133.35
16.26	1254.23	1140.02	957.979	965.075
16.27	1109.68	1097.5	989.205	996.388
16.28	1413.97	946.799	1382.41	1293.15
16.29	1348.28	1144.41	1276.6	879.307
16.3	1340.73	1160.9	1186.81	1014.07
16.31	1407.19	1260.38	1209.12	926.295
16.32	1076.84	919.914	1142.06	1062.6
16.33	1066.17	828.228	964.491	1193.02
16.34	1025.03	987.483	1239.79	1072.22
16.35	1293.13	1253.32	1250.94	1169.76
16.36	1246.09	1300.05	1141.03	1231.78
16.37	1347.95	1290.74	1004.34	1305.04
16.38	1280.89	1297.43	1318.56	1066.19
16.39	933.965	1235.18	945.812	1076.41
16.4	1070.13	1428.49	1345.5	1160.21
16.41	1108.4	1364.57	1333.15	1359.33
16.42	1196.6	1160.51	1133.82	886.941
16.43	1268.75	1379.46	1188.49	1053.02
16.44	1361.72	1163.13	1131.64	1002.92
16.45	1393.32	1069.46	1225.21	1031.35
16.46	1348.94	1457.15	1433.6	1186.43
16.47	1407.9	1064.37	1202.28	1452.55
16.48	1478.46	1319.85	1186.58	1301.4
16.49	1625.4	1131.27	1271.94	1336.75
16.5	1337.17	1332.72	1274.1	1498.42
16.51	1400.64	1190.46	1325.9	1469.16
16.52	1506.26	1450.67	1385.53	1173.71
16.53	1262.68	1115.96	1253.32	1285.92
16.54	1366.83	1032.59	1028.83	1252.32
16.55	1272.58	1212.48	1108.02	1226.31
16.56	1302.85	1250.23	1126.8	1202.55
16.57	1584.19	1310.82	1175.83	936.188
16.58	1117.57	1173.95	1075.91	1503
16.59	1477.09	1253.83	1164.96	1200.5
16.6	1451.59	1345.99	1251.15	1150.21
16.61	1184.86	1381.14	1159.04	978.869
16.62	1244.68	1306.46	1450.61	877.049
16.63	1246.12	1149.05	1208.81	1106.85
16.64	1501.27	1194.74	1338.39	1162.88
16.65	1223.36	1411.94	1169.5	1220.1
16.66	1256.32	1252.69	1447.09	1085.39
16.67	1488.26	1106.09	1608.07	1052.05
16.68	1276.22	811.815	1303.9	990.965
16.69	1238.37	1264.3	1125.94	1325.81
16.7	1246.55	1151.39	1227.68	1090.79
16.71	1169.97	963.706	1175.23	1015.18
16.72	1037.07	1133.35	1248.52	1307.13
16.73	1199.31	1107.92	948.663	1006.26
16.74	982.879	1107.3	961.485	931.067
16.75	1153.87	1192.81	1125.74	845.001
16.76	948.008	1075.9	1236.39	723.587
16.77	1185.3	1040.84	920.482	896.775
16.78	909.173	1140.55	1071.99	1018.18
16.79	979.428	1041.93	969.418	890.529
16.8	1151.57	891.332	1165.16	989.537
16.81	1283.43	1065.53	1090.04	932.337
16.82	1149.27	1119.25	1240.48	933.004
16.83	1053.99	955.862	1205.08	970.139
16.84	945.373	1047.76	1188.95	934.077
16.85	954.932	1023.22	959.367	1089.91
16.86	1129.82	1055.51	1198.48	869.468
16.87	1167.76	1130.48	1326.11	766.019
16.88	1166.36	1290.9	1105.29	858.449
16.89	1005.66	1252.37	1123.13	983.841
16.9	1107.12	1081.13	1158.59	1192.47
16.91	991.884	1060.78	978.858	1105.33
16.92	1060.11	885.75	987.148	681.114
16.93	1079.45	944.34	709.329	1032.31
16.94	1105.78	1171.79	932.765	901.483
16.95	1075.6	1139.39	1026.43	884.296
16.96	1138.09	1193.89	990.547	1193.79
16.97	955.433	1147.16	1367.34	1064.78
16.98	969.222	751.687	1184.85	1057.3
16.99	1084.07	1052.99	910.841	1167.77
17	785.043	1009.67	945.789	960.987
17.01	850.712	1074.1	1065.43	1106.96
17.02	851.458	937.797	979.907	949.942
17.03	1055.17	960.482	932.971	904.241
17.04	1025.63	809.567	1079.71	944.568
17.05	986.617	1052.7	812.085	1018.06
17.06	852.974	1069.23	1090.39	968.199
17.07	1040.72	1134.28	1027.91	899.392
17.08	1028.51	976.215	1126.67	1006.41
17.09	1194.68	1158.5	1033.27	1084.43
17.1	1017.91	1052.78	1139.75	1203.72
17.11	1056.88	1101.61	1083.43	1232.35
17.12	934.725	993.736	1279.56	1281.33
17.13	1198.79	1202.51	1175.95	1107.77
17.14	927.384	1106.21	1137.65	918.414
17.15	934.32	1178.16	1127.37	1091.2
17.16	1063.8	1256.85	900.75	1021.92
17.17	1275.24	961.276	1062.17	1061.13
17.18	1214.26	1164.78	1172.1	956.944
17.19	1174.44	1180.88	1042.42	1167.67
17.2	1289.98	1169.21	1142.89	933.731
17.21	1170.92	1093.7	1235.46	1092.81
17.22	1238.78	1049.02	1248.95	1183.62
17.23	1054.7	855.731	1054.71	1127.9
17.24	1064.38	996.585	961.11	1203.88
17.25	1203.56	1195.35	881.729	1247.3
17.26	1290.55	1140.69	1085.49	1493.22
17.27	1422.09	1036.97	1212.19	1253.63
17.28	1273.86	1136.43	1019.77	1206.17
17.29	1453.95	1166.18	1312.04	1077.04
17.3	1351.95	1130.4	1441	1295.5
17.31	1217.38	1101.48	1379.4	1141.56
17.32	1416.84	1286.44	1663.85	1086.86
17.33	1309.04	1261.14	1597.41	1170.75
17.34	1386.66	1192.03	1525.49	1188.37
17.35	1583.86	1124.34	1115.95	1130.33
17.36	1020.43	1137.63	1189.58	1265.18
17.37	1284.25	1366.78	1302.35	1139.77
17.38	1142.57	1263.47	1306.95	1158.07
17.39	1204.38	1229.11	1309.26	943.419
17.4	1029	1152.31	1238.2	1104.28
17.41	1124.91	961.059	1366.41	905.863
17.42	1313.11	1265.54	1307.29	1032.21
17.43	1379.47	1036.72	1293.69	913.868
17.44	1293.15	1282.28	1167.49	777.112
17.45	1074.52	1139.66	1026.86	1081.94
17.46	1107.52	1254.06	1171.09	1055.39
17.47	1055.79	1235.17	1092.16	1063.12
17.48	1392.48	1034.03	1214.68	904.094
17.49	895.593	1078.44	1158.11	941.176
17.5	1060.9	845.078	1259.36	1054.97
17.51	1017.48	1152.81	1251.69	854.575
17.52	1582.42	1018.31	1173.39	1036.89
17.53	1037.56	1016.51	1385.1	978.301
17.54	1516.82	1168.19	1224.2	986.076
17.55	1134.21	1127.01	1100.65	785.408
17.56	1431.85	1034.66	1307.49	1181.64
17.57	1460	1127.03	1089.8	1102.02
17.58	1633.8	1157.35	1147.31	929.218
17.59	1543.26	1188.07	1456.06	1219.4
17.6	1433.3	1268.14	1330.54	1213.17
17.61	1649.51	1359.87	1462.64	1268.69
17.62	1214.46	1297.95	1600.31	1112.8
17.63	1415.81	1206.75	1063.04	1091.89
17.64	1704.61	1047.49	1494.86	1204.78
17.65	1527.14	1430.43	1638.36	1190.8
17.66	1686.58	1399.47	1569.75	1165.75
17.67	1573.4	1354.75	1461.71	1091.84
17.68	1818.95	1232.62	1434.18	1283.32
17.69	2128	1487.31	1769.34	995.057
17.7	1795.77	1605.46	1673.65	1027.56
17.71	1720.79	1562.02	1402.71	1487.55
17.72	1926.62	1456.43	1617.5	1100.92
17.73	1453.22	1400.61	1673.63	1380.77
17.74	1907.31	1206.4	1564.55	1720.11
17.75	1646.74	1535.95	1640.88	1192.14
17.76	1712.46	1643.43	1697.29	1244.55
17.77	1718.35	1818.14	1566.52	1492.15
17.78	1759.85	1544.54	1636.95	1251.07
17.79	1662.14	1578.38	1494.75	1505.87
17.8	1743.44	1772.14	1589.1	1333.76
17.81	1822.52	1856.34	1331.74	1529.18
17.82	1476.61	1895.21	1346.83	1314.71
17.83	1811.56	1433.85	1749.05	1213.91
17.84	1674.59	1364.35	1525.54	1433.2
17.85	1583.34	1628.52	1792.23	1491.42
17.86	1696.68	1697.34	1679.26	1564.64
17.87	1699.35	1765.22	1640.49	1379.92
17.88	1463.45	1410.08	1326.62	1516.02
17.89	1761.28	1380.8	1222.91	1444.07
17.9	1776.31	1514.82	1299.69	1470.76
17.91	1556.05	1314.09	1435.07	1430.58
17.92	1545.47	1497.3	1648.03	1459.58
17.93	1320.1	1663.8	1494.98	1527.62
17.94	1432.53	1792.88	1212.23	1284.34
17.95	1354.94	1196.52	1490.52	1165.56
17.96	1119.45	1580.55	1490.68	1119.72
17.97	1438.74	1430.25	1506.62	1224.38
17.98	1445.63	1124.88	1476.94	906.644
17.99	1294.32	1346.4	1295.22	1254.52
18	1200	1325.88	1308.64	1245.32
18.01	1172.61	1396.31	1342.8	1204.06
18.02	1190.13	1344.26	1223.84	1150.97
18.03	1321.88	1306.78	985.359	914.706
18.04	1469.34	1142.69	1175.85	1099.84
18.05	1714.53	1091.18	1213.2	1080.86
18.06	1285.53	1216.12	1356.28	1040.06
18.07	1329.64	1149.97	1145.89	1140.59
18.08	1350.22	1238.19	841.902	1154.15
18.09	1068.21	1134.11	1171.58	1023.81
18.1	1064.12	1616.32	1323.04	1250.77
18.11	993.634	1273.57	952.383	1013.87
18.12	1011.04	1208.68	1315.88	1133.55
18.13	1314.28	1142.82	1162.94	1019.71
18.14	1297.79	1053.38	992.061	986.732
18.15	1263.69	1349.94	842.138	988.326
18.16	949.41	1091.56	1260.75	690.677
18.17	1114.38	1039.15	1132.99	1087.73
18.18	1214.33	1049.59	1145.06	827.852
18.19	1197.18	1240.85	1214.9	1117.79
18.2	1118.66	972.336	1353.76	960.54
18.21	1274.48	1276.83	1073.06	1131.47
18.22	1082.54	1275.39	1022.63	923.773
18.23	1092.16	1553.88	893.314	1042.89
18.24	861.344	1107.42	966.169	928.845
18.25	1240.49	1290.36	1083.89	1200.43
18.26	1136.22	1059.69	1050.14	1338.58
18.27	1189.42	1307.58	950.757	1105.77
18.28	1099.55	1352.21	1110.69	689.893
18.29	1015.21	1223.14	1053.34	1002.5
18.3	998.623	1330.97	1071.52	976.139
18.31	1292.76	1388.42	1320.53	844.628
18.32	1184.77	1066.92	1275.51	955.787
18.33	1055.61	1242.88	1254.65	797.601
18.34	1070.81	1274.94	862.743	1023.71
18.35	911.669	1065.14	1130.75	1137.72
18.36	930.47	896.765	1083.7	1236.28
18.37	1100.56	1321.01	1021.52	725.429
18.38	926.107	1263.19	1102.78	759.583
18.39	1363.31	974.784	986.338	1066.2
18.4	1081.35	1021.54	1163.36	1074.71
18.41	1115.75	1252.48	1048.36	1106.61
18.42	1247.52	1191.27	1122.52	880.333
18.43	1350.68	1189.48	1196.39	880.612
18.44	1161.18	894.476	1200.71	847.882
18.45	1095.86	1038.44	1155.2	1016.3
18.46	1163.01	786.103	1182.71	1030.25
18.47	961.949	932.256	1118.6	982.172
18.48	913.355	1133.67	912.083	1174.46
18.49	948.023	986.693	1131.84	982.424
18.5	1089.21	1062.91	1118.15	700.321
18.51	1005.4	913.939	976.541	687.92
18.52	1300.95	1031.02	1034.29	694.567
18.53	1234.92	1097.58	1170.55	924.085
18.54	1035.87	1041.12	1179.5	807.448
18.55	1026.9	1026.8	1266.41	1107.49
18.56	1044.97	1140.77	1084.03	1098.42
18.57	1329.92	1104.8	1151.77	1089.35
18.58	1344.92	1093.05	1313.25	909.681
18.59	885.182	1391.9	1101.72	995.732
18.6	1075.84	1171.26	884.874	864.231
18.61	1147.6	999.554	1161.1	906.73
18.62	1004.45	1138.84	909.782	801.617
18.63	1178.93	1076.41	1442.14	809.741
18.64	813.155	933.24	1033.51	730.29
18.65	1072.25	821.431	1013.84	846.853
18.66	939.252	1075.01	1354.38	1116.99
18.67	968.343	1003.17	874.04	999.138
18.68	1265.65	898.822	1261.66	815.955
18.69	1188.66	1069.64	1093.28	999.844
18.7	1057.37	1100.19	1049.44	819.779
18.71	916.671	1116.77	967.381	717.708
18.72	1358.39	897.135	1145.18	807.53
18.73	1114.02	1222.33	1144.09	895.108
18.74	1199.87	1220.28	1135.01	832.605
18.75	1061.1	1100.9	1037.71	913.784
18.76	953.033	1118.49	1034.88	955.493
18.77	970.187	1073.7	807.915	935.672
18.78	1242.63	1047.33	889.741	1032.82
18.79	1204.24	1281.65	875.099	1315.4
18.8	1030.78	926.121	913.414	1018.06
18.81	1385.89	941.108	842.904	993.267
18.82	1128.85	1266.25	758.574	900.784
18.83	1142.5	1013.8	1187.31	874.006
18.84	1164.07	1153.4	1180.21	912.254
18.85	1084.17	1139.83	1071.31	1107.54
18.86	1156.39	1130.18	1110.6	915.185
18.87	933.228	1046.64	1069.51	1021.52
18.88	968.144	1223.23	1213.84	968.391
18.89	894.54	1031.67	1310.38	969.013
18.9	1132.02	979.72	1269.12	953.572
18.91	961.777	1254.51	931.858	943.898
18.92	1306.95	1325.37	1041.44	720.395
18.93	1242.73	1055.21	1152.94	737.857
18.94	1017.72	1158.95	1230.59	1053.76
18.95	1245.33	1096.35	1154.38	686.995
18.96	1347.56	881.935	1103.19	1160.63
18.97	1046	1106.36	1203.63	1057.5
18.98	1023.87	981.369	967.137	1025.53
18.99	1151.2	980.541	1037.53	931.79
19	1057.41	1012.49	1165.09	1013.04
19.01	1255.83	1153.2	1260.45	1138.25
19.02	848.238	1304.75	1090.04	960.096
19.03	1042.84	1097.44	1169.2	985.365
19.04	1286.48	980.883	1432.51	756
19.05	1200.66	1158.44	1301.17	1077.53
19.06	1119.49	1235.9	1264	958.742
19.07	1370.48	1279.94	1268.19	1184.74
19.08	1380.98	1215.55	1143.51	922.749
19.09	1150.02	1065.83	1241.75	963.492
19.1	1045.32	1215.5	1077.77	1220.99
19.11	1336.42	1401.19	1056.89	1212.32
19.12	1335.23	1399.41	1141.6	1246.25
19.13	1209.84	1024.67	1025.86	1176.17
19.14	1175.14	1376.05	1205.35	1013.47
19.15	1338.77	1186.12	1207.6	985.313
19.16	1445.46	1219.11	1082.83	1190.86
19.17	1316.44	1295.92	1402.67	1045.4
19.18	1472.1	1201.42	1236.75	1060.32
19.19	1416.66	1464.76	1534.34	1268.77
19.2	1469.31	1200	1515.93	1328.7
19.21	1635.35	1353.93	1563.4	1267.21
19.22	1539.3	1402.2	1443.25	1526.51
19.23	1304.31	1510.39	1394.76	1224.4
19.24	1593.3	1589.48	1258.19	1431.76
19.25	1421.61	1492.02	1413.94	1248.97
19.26	1836.4	1470.72	1743.73	1612.81
19.27	1696.09	1506.29	1541.73	1622.73
19.28	1705.95	1458.01	1667	1432.26
19.29	1663.32	1417.25	1654.14	1343.09
19.3	1678.38	1474.87	1520.75	1304.2
19.31	1596.35	1539.02	1498.68	1434.21
19.32	1784.55	1441.19	1473.71	1496.42
19.33	1800.41	1732.15	1646.99	1469.44
19.34	1272.55	1616.91	1462.1	1198.87
19.35	1216.35	1382	1550.88	1228.12
19.36	1337.35	1137.47	1772.06	1535.84
19.37	1450.03	1618.57	1954.7	1606.62
19.38	1316.38	1445.02	1398.91	1574.26
19.39	1468.11	1644.31	1730.16	1516.21
19.4	1335.6	1491.8	1374.77	1221.44
19.41	1373.08	1534.28	1502.41	1436.98
19.42	1648.16	1418.09	1402.28	1379.28
19.43	1337.86	1399.99	1302.51	1355.86
19.44	1224.28	1154.44	1351.99	1508.85
19.45	1378.31	1519.3	1377.87	1491.4
19.46	1259.72	1246.04	1218.1	1051.1
19.47	1440.39	1154.11	1463.89	1357.64
19.48	1152.55	1201	1254.12	1258.1
19.49	1316.55	1176.8	1259.15	1442.88
19.5	1285.4	1373.27	1120.81	1205.37
19.51	1114.52	1318.38	1308.59	998.732
19.52	1228.18	1641.7	1198.46	1203.09
19.53	1239.35	1449.75	1110.85	1151.72
19.54	1235.87	1183.27	1257.01	1303.63
19.55	1057.07	1204.69	1250.04	1049.31
19.56	1090.58	1022.08	1139.05	828.078
19.57	1259.08	1279.7	1486.7	1188.49
19.58	1296.34	1333.65	1110.23	1123.71
19.59	1191.24	1338.57	1158.03	1016.08
19.6	1223.33	1304.16	1074.41	1133.15
19.61	1382.12	1405.97	1168.84	1085.12
19.62	1312.26	1375.65	1119.49	1086.63
19.63	1386.26	1235.65	1228.3	1022.35
19.64	1152.18	1253.1	1300.61	992.563
19.65	1232.64	1520.77	1335.05	1027.2
19.66	1479.92	1245.14	1378.42	1029.77
19.67	1322.3	1329.97	1465.48	1094.34
19.68	1369.72	1084.28	1276.97	953.699
19.69	1496.46	1205.82	1259.88	1370.93
19.7	901.062	1298.18	1439.57	1076.94
19.71	1066.94	1347.39	1079.27	1032.03
19.72	1002.64	1393.04	1032.89	1116.48
19.73	1159.13	1194.67	1322.38	843.201
19.74	1248.78	1195.25	1131.78	1116.87
19.75	1110.19	1413.51	966.574	1011.38
19.76	1311.26	1315.98	1272.45	967.095
19.77	1315.11	1224.91	1265.74	1188.39
19.78	1031.41	1192.6	1149.55	973.48
19.79	1025.82	1368.7	1433.55	866.843
19.8	1300.11	1356.58	1229.81	911.201
19.81	1336.64	1169.83	1374.95	1104.44
19.82	1111.6	887.811	1249.2	1040.48
19.83	993.753	1029.16	1193.79	1061.88
19.84	1055.56	1284	1214.63	918.644
19.85	1164.56	1242.99	1444.26	1265.4
19.86	1306	1284.58	1184.89	1094.52
19.87	1094.84	1101.74	1399.18	898.32
19.88	1277.03	1288.24	1248.02	942.989
19.89	1263.78	1326.54	1181.01	1028.59
19.9	1213.18	1328.71	1358.87	1071.94
19.91	1364.81	1251	1482.9	1081.39
19.92	1136.22	1381.42	1287.9	935.41
19.93	1378.56	1328.76	1348.35	1070.22
19.94	1332.02	1104.38	1111.29	1210.35
19.95	1361.17	1320.38	1371.54	987.142
19.96	1389.22	1360.28	1384.22	1115.08
19.97	1327.78	1439.78	1158.72	1104.23
19.98	1108.72	1373.77	1112.58	983.837
19.99	1647.31	1228.47	1130.1	1126.58
20	1267.35	1167.05	1360.65	1296.07
20.01	1037.12	982.487	1265.4	1167.63
20.02	1453.78	1395.04	1112.09	1049.55
20.03	1492.67	1343.38	1250.91	1036.64
20.04	1280.38	1457.31	1159.62	1345.75
20.05	1294.98	1252.6	1080.3	1177.28
20.06	1469.74	1329.08	1015.05	944.643
20.07	1321.46	1412.94	1503.84	1076.45
20.08	910.941	1395.04	1313.56	1222.47
20.09	1471.94	1269.38	1219.05	1123.23
20.1	1153.86	1286.27	1202.53	853.665
20.11	1411.27	1568.63	1319.35	1166.62
20.12	1242.66	1310.77	1340.07	1091.97
20.13	1330.35	1174.45	1075.25	1000.68
20.14	1331.93	1390.84	1103.92	1097.36
20.15	1348.82	1206.08	1225.41	1526.11
20.16	1366.36	1277.38	1560.49	1172.72
20.17	1414.02	1378.28	1215.27	1262.42
20.18	1641.12	1271.8	1254.74	1516.12
20.19	1328.84	1256.81	1309.28	1221.02
20.2	1442.15	1324.07	1298.31	1231.3
20.21	1209.42	1251.32	1281.73	1518.73
20.22	1534.75	1321.61	1084.26	1175.12
20.23	1587.24	1317.79	1112.14	1471.11
20.24	1647.06	1150.19	1406.06	1482.12
20.25	1470.14	1433.31	1245.71	1433.95
20.26	1492.91	1516.67	1235.78	1427.45
20.27	1687.45	1809.54	1752.45	1451.15
20.28	1425.32	1660.1	1272.66	1481.94
20.29	1602.76	1603.59	1488.42	1613.8
20.3	1679.85	1763.25	1724.45	1578.71
20.31	1749.25	1486.13	1580.33	1576.97
20.32	1892.75	1761.13	1414.49	1777.29
20.33	1931.36	1870.46	1418.9	1860.81
20.34	1647.85	1614.63	1733.27	1974
20.35	1762.5	1634.99	1888.13	2090.49
20.36	1867.93	1721.19	1955.17	1712.95
20.37	1585.8	1734.69	1942.97	2163.93
20.38	1792.42	1477.87	1733.89	2021.77
20.39	1823.24	1870.78	1855.28	1868.16
20.4	2143.63	1696.18	1925.49	1790.9
20.41	2002.84	1717.7	1903.33	1833.58
20.42	1804.76	1891.34	2310.7	1818.85
20.43	1916.81	1952.81	2056.4	1712.74
20.44	1826.66	1662.24	2081.11	1953.63
20.45	1868.86	1659.46	2055.02	2075.61
20.46	1696.67	1931.22	1824.99	2122.6
20.47	1597.68	1568.8	2203.52	2070.95
20.48	1619.66	1928.29	1831.18	1532.45
20.49	1841.94	1722.78	1924.92	1543.83
20.5	2008.85	1684.52	1702.72	1385.97
20.51	1521.9	1723.32	2023.77	1498.89
20.52	1506.6	2095.8	1744.84	1386.16
20.53	1740.6	1535.08	1981.33	1529.76
20.54	1283.69	1623.17	1877.66	1585.56
20.55	1415.24	1482.22	1483.05	1515.39
20.56	1440.54	1417.08	1888.11	1540.81
20.57	1521.58	1665.71	1595.52	1636.67
20.58	1384.82	1439.01	1533.98	1474.65
20.59	1255.08	1398.83	1797.51	1524.19
20.6	1475.28	1311.52	1506.86	1586.34
20.61	1483	1589.08	1682.69	1523.24
20.62	1599.03	1353.44	1466.06	1337.8
20.63	1645.38	1506.97	1438.35	1776.57
20.64	1523.81	1764.72	1286.94	1492.7
20.65	1420.49	1639.33	1361.03	1222.47
20.66	1656.94	1553.5	1474.53	1568.49
20.67	1699.72	1688.43	1260.23	1163.46
20.68	1366.66	1610.2	1483.04	1529.64
20.69	1519.11	1420.52	1358.23	1545.34
20.7	1705.9	1462.75	1360.61	1454.13
20.71	1524.42	1494.63	1437.21	1412.34
20.72	1693.59	1209.31	1653.58	1444.14
20.73	1700.9	1533.16	1802.33	1542.39
20.74	1665.55	1738.39	1457.32	1497.83
20.75	1706.72	1695.2	1346.58	1317.8
20.76	1820.54	1866.45	1790.99	1572.47
20.77	1889.39	1571.58	1774.6	1278.85
20.78	1940.42	1608.33	1656.15	1580.35
20.79	1873.34	1454.81	1601.58	1610.16
20.8	1810.42	1793.5	1902.78	1769.45
20.81	2219.46	1908.48	1918.88	1947.19
20.82	2077.37	2144.37	1972.96	1874.77
20.83	1925.74	1785.62	2203.96	1704.4
20.84	1992.56	2414.2	2201.56	1958.16
20.85	2498.18	2028.5	2232.34	2044.39
20.86	2430.32	2222.68	2250.65	1908.52
20.87	2348.79	2742.57	2215.52	2284.62
20.88	2513.43	2174.05	2550.26	2017.25
20.89	2590.55	2072.5	2094.86	2295.14
20.9	2139.91	2033.45	2407.23	2122.12
20.91	2390.66	2310.04	2660.86	2211.24
20.92	1909.37	2211.93	2222.37	2023.24
20.93	2159.51	2099.74	2521.86	1995.91
20.94	2384.74	1883.2	2149.52	2031.64
20.95	1997.71	2120.78	2130.16	1559.18
20.96	1946.75	2560.67	2432.9	1763.05
20.97	1770.79	2147.87	2223.85	1540.08
20.98	1987.99	2244.22	2086.18	1560.66
20.99	1766.29	2204.97	2165.38	1658.59
21	1731.8	2070.05	1801.62	1574.03
21.01	1588.74	2110.73	1871.4	1946.46
21.02	1678	1918.05	1890.25	1689.65
21.03	1694.29	1674.31	1811.91	1520.98
21.04	1784.98	1811.88	1727.63	1651.16
21.05	1609.45	1533.26	1655.21	1316.38
21.06	1310.16	1714.2	1842.84	1591.1
21.07	1365.62	1706.44	1858.36	1304.02
21.08	1519.64	1427.24	1548.93	1290.63
21.09	1686.21	1763.69	1636.25	1361.85
21.1	1379.35	1549.93	1374.45	1196.42
21.11	1603.55	1509.62	1673.09	1062.71
21.12	1479.26	1373.7	1449.27	1120.32
21.13	1160.76	1519.72	1535.81	1157.94
21.14	1385.75	1609.26	1551.42	1208.38
21.15	1110.26	1572.53	1385.85	1019.6
21.16	1176.51	1674.81	1215.11	953.282
21.17	1202.72	1399.17	1335.61	1108
21.18	1224.55	1556.43	1435	1148.56
21.19	1161.55	1221.01	1602.92	1021.29
21.2	1417.99	1262.29	1165.93	1211.76
21.21	1086.59	1208.93	1234.72	1172
21.22	1140.27	1261.21	1280.48	1096.05
21.23	1539.81	1347.72	1152.52	1114.09
21.24	1267.4	1063.24	1259.04	845.099
21.25	1172.95	1124.51	1099.66	1183.74
21.26	1305.67	1227.29	1389.76	1032.55
21.27	1446.2	986.995	1105.98	1117.94
21.28	1231.85	1078.98	1209.74	1302.98
21.29	982.961	1206.79	1021.43	899.403
21.3	1253.62	1133.21	1226.09	1086.74
21.31	1166.99	1177.89	1308.48	1082.11
21.32	1324.14	1255.88	1098.19	929.633
21.33	1292.8	1323.22	973.267	945.008
21.34	1149.11	1182.57	1203.93	958.099
21.35	811.414	1409.52	1257.11	1007
21.36	1155.5	1297.74	1181.06	1072.9
21.37	1251.09	1408.77	1175.93	879.8
21.38	1151.3	1327.5	1252.36	1038.97
21.39	1088.43	1264.87	1301.01	1018.09
21.4	907.836	1431.88	1160.68	1241.55
21.41	1109.36	1300.25	962.899	1060.84
21.42	1074.3	1398.52	1065.81	738.07
21.43	1137.18	1236.06	1108.88	832.548
21.44	1185.23	1364	1119.74	925.862
21.45	1083.14	1225.97	1015.72	1031.2
21.46	1120.28	1154.1	1016.36	1095.14
21.47	1213.73	1284.63	1134.38	987.653
21.48	1180.96	1142.07	1145.81	1037.68
21.49	1193.68	1287.94	1158.63	1313.84
21.5	1541.76	1298.11	1146.54	1122.83
21.51	1308.64	1305.7	1156.46	1067.57
21.52	1100.52	1511.67	1137.05	1029.55
21.53	1092.82	1504.5	1175.18	1148.17
21.54	1184.67	1266.49	1088.21	893.242
21.55	1071.67	994.792	1266.66	805.371
21.56	1404.28	1359.65	1342.64	952.458
21.57	1303.72	1344.24	1283.52	1154.16
21.58	1324.81	1105.68	1304.71	1045.42
21.59	1227.28	1360.01	1388.69	1118.2
21.6	1094.79	1372.3	1285.57	929.562
21.61	1098.95	1280.62	1152.4	1018.06
21.62	1088.81	1357.86	1220.82	1081.33
21.63	1178.88	1482.31	1211.29	949.1
21.64	1215.92	1488.9	1040.28	957.53
21.65	1056.58	1414.44	1124.43	1339.59
21.66	1150.52	1014.5	1369.74	1146.82
21.67	1382.19	1152.72	1484.25	1131.38
21.68	1481.26	1574.73	1193.45	950.064
21.69	1384.01	1330.87	1234.61	973.319
21.7	1302.85	1346.97	1228.94	996.107
21.71	1306.31	1477.68	1409.97	995.13
21.72	1146.89	1418.72	1303.95	1024.61
21.73	1426.54	1407.96	1319.57	1110.76
21.74	1177.61	1517.82	1244.55	1269.34
21.75	1294.64	1386.81	1067.61	1216.9
21.76	1663.23	1456.2	1302.4	871.702
21.77	1545.89	1281.72	1298.52	1094.41
21.78	1281.49	1663.44	1469.66	1186.63
21.79	1329.28	1391.31	1468.54	1050.47
21.8	1570.55	1472.05	1233.19	1119.97
21.81	1331.37	1086.59	1477.47	1189.04
21.82	1375.5	1327.1	1460.14	1076.39
21.83	1443.83	1417.76	1309.89	1469.18
21.84	1445.64	1488.33	1220.6	1057.95
21.85	1086.24	1658.06	1639.94	1141.41
21.86	1223.06	1715.85	1462.46	1001.27
21.87	1295.46	1594.31	1320.41	1151.09
21.88	1273.47	1654.32	1303.2	956.253
21.89	1367.61	1414.27	1244.33	1176.49
21.9	1305.81	1619.6	1324.47	1205.59
21.91	1498.82	1328.77	1729.13	1302.44
21.92	1291.92	1241.11	1550.98	1211.05
21.93	1283.91	1251.43	1299.92	1051.24
21.94	1487.23	1331.77	1072.06	1180.46
21.95	1149.33	1314.74	1231.53	1290.1
21.96	1061.74	1276.32	1283.51	1155.12
21.97	1334.16	1388.9	1295.23	983.771
21.98	1528.1	1209.21	1194.14	1144.28
21.99	1514.91	1465.98	1388.43	1216.99
22	1409.01	1442.16	1250.65	1285.41
22.01	1384.72	1434.75	1282.6	1099.16
22.02	1269.2	1435.51	1397.6	1071.43
22.03	1519.17	1419.6	1319.69	1178.34
22.04	1527.33	1370.63	1214.75	1161.01
22.05	1795.52	1383.56	1215.15	1155.67
22.06	1464.3	1573.31	1473.46	1034.86
22.07	1649.84	1549.91	1371.11	1101.32
22.08	1408.93	1481.52	1156.17	1306.16
22.09	1358.47	1306.91	1309.24	1242.81
22.1	1393.45	1410.27	1321.43	1112.83
22.11	1814.78	1629.04	1433.81	1233.8
22.12	1808.22	1826	1598.83	1455.53
22.13	1823.8	1807.52	1464.9	1439.46
22.14	1947.8	1678.41	1543.97	1471.58
22.15	1953.85	1332.06	1597.79	1243.13
22.16	1769.48	1716.92	1771.82	1524.97
22.17	1880.29	1485.06	1453.76	1503.15
22.18	2120.23	1622.53	1570.37	1488.04
22.19	1858.23	1449.01	1749.73	1586.85
22.2	2080.29	1675.67	1554.67	1553.77
22.21	1717.26	1655.79	1776.37	1313.38
22.22	1623.92	1680.14	1619.22	1659.69
22.23	1787.63	1350.86	1517.43	1213.25
22.24	1640.23	1621.05	1775.75	1534.29
22.25	1859.29	1814.56	1798.34	1918.2
22.26	1839.59	1780.29	1750.24	1469.05
22.27	1687.07	1857.8	1923.68	1529.51
22.28	1582.24	1655.51	1779.25	1521.57
22.29	1432.39	1601.67	1618.81	1567.97
22.3	1649.49	1593.71	1870.04	1559.21
22.31	1711.11	1544.66	1686.7	1705.63
22.32	1816.6	1623.06	1520.67	1450.94
22.33	1912.03	1836.29	1580.9	1375.82
22.34	1550.39	1691.52	1625.61	1538.46
22.35	1468.73	1433.44	1857.68	1534.6
22.36	1637.21	1483.66	1553.09	1307.39
22.37	1465.62	1636.61	1684.38	1388.77
22.38	1350.6	1372.25	1523.39	1340.8
22.39	1487.13	1811.03	1672.29	1396.02
22.4	1636.19	1655.44	1551.16	1381.61
22.41	1305.45	1692.07	1376.12	1262.05
22.42	1677.77	1638.96	1449.73	998.265
22.43	1513.69	1454.27	1468.91	1115.35
22.44	1786.64	1719.59	1465.86	1315.96
22.45	1387.98	1659.04	1633.23	1302.06
22.46	1290.02	1349.91	1517.64	1270.44
22.47	1592.39	1262.83	1520.48	1092.41
22.48	1577.49	1619.89	1047.34	1487.6
22.49	1740.86	1502.48	1554.52	1402.91
22.5	1478.95	1547.37	1749.23	1384.66
22.51	1639.17	1631.17	1291.66	1671.01
22.52	1488.52	1535.65	1623.54	1253.01
22.53	1546.3	1085.21	1621.23	1039.32
22.54	1657.69	1447.9	1588.51	1064.14
22.55	1580.38	1696.22	1870.36	1233.62
22.56	1546.05	1885.44	1904.38	1145.15
22.57	1403.26	1661.84	1519.34	1139.32
22.58	1710.5	1843.88	1801.11	1191.2
22.59	1601.82	1877.43	1381.91	1344.1
22.6	1800.46	1548.94	1490.15	1298.63
22.61	1735.24	1649.05	1510.68	1368.85
22.62	1763.72	1702.1	1489.18	1255.97
22.63	1559.6	1841.06	1597.69	1381.72
22.64	1587.11	1499.72	1967.43	1486.35
22.65	1770.97	1543.63	1796.12	1580.77
22.66	1603.39	1605.49	1490.1	1417.1
22.67	1473.74	1720.51	1814.01	1542.37
22.68	1725.74	1427.63	1654.97	1664.42
22.69	1319.58	1827.58	1638.32	1658.18
22.7	1545.09	1756.95	1563.32	1591.57
22.71	1839.09	1928.53	1739.43	1481.04
22.72	1767.49	1827.35	1726.04	1780.91
22.73	1566.14	1817.68	1624.54	1573.88
22.74	1706.14	1796.11	1810.04	1572.8
22.75	1765.33	1927.41	1800.51	1695.26
22.76	1915.74	1921.77	1829.9	1787.76
22.77	2326.2	1874.46	1722.04	1786.96
22.78	1563.93	2049.73	1672.82	1951.96
22.79	1908.13	1991.33	1814.14	1729.41
22.8	1991.66	1943.42	2083.59	1914.61
22.81	1985.48	1968.79	2211.89	1790.98
22.82	2019.19	1917.99	1995.28	1936.75
22.83	1788.8	2230.84	2001.52	1866.56
22.84	2218.53	1804.1	2279.25	1893.6
22.85	2489.91	2324.94	2088.37	2172.94
22.86	2419.59	2139.44	1942.43	2414.35
22.87	2555.07	2143.05	2085.87	2414.35
22.88	2736.21	2238.94	2382.42	2403.79
22.89	2798.11	2689.78	2797.17	2690.4
22.9	2972.76	3004.32	2812.2	3121.47
22.91	3351.86	2784.55	2905.16	2691.11
22.92	3128.35	2927.68	2521.28	3036.89
22.93	3528.19	2827.82	3326.14	3524.9
22.94	3984.69	2884.64	3419.58	3361.53
22.95	4024.73	3372.6	3908.65	3570.08
22.96	4551.72	3395.35	3516.79	3728.21
22.97	4686.03	3769.78	3801.56	4222.12
22.98	4897.34	4170.76	4193.15	4872.44
22.99	5404.92	4387.24	4332.16	4860.86
23	6152.65	4820.23	4662.57	5405.38
23.01	5950.56	4554.51	5172.4	5680.56
23.02	6368.7	5077.69	4754.96	5981.1
23.03	7493.28	5018.84	6068.5	6974.55
23.04	7519.64	5937.15	6500.84	6752.67
23.05	8479.64	6257.35	6380.35	7046.67
23.06	8679.43	6449.7	7461.84	7529.59
23.07	9189.04	6544.9	8041.85	7751.21
23.08	9160.21	6984.94	8477.37	7774.14
23.09	9418.24	8218.59	8450.44	8493.99
23.1	9831.8	7972.03	9623.15	9112.78
23.11	10524.7	8010.36	10008.5	9456.16
23.12	10446	8956.24	10538.3	9595.34
23.13	10575.5	8532.17	11218.9	9716.14
23.14	10497.4	9162.46	10332.5	9796.2
23.15	10492.9	8624.75	11120	10425.2
23.16	10892.2	9156.77	11720	10569.6
23.17	9850.84	9316.58	11242.1	9459.14
23.18	10408.4	9467.85	10251.8	9460.26
23.19	9774.32	9350.11	10731.4	9687.73
23.2	9686.46	9640.47	11165.2	9268.91
23.21	9897.54	8816.46	10004.7	9448.73
23.22	9041.99	9050.15	9572.51	9605.14
23.23	9216.84	9157.89	10116.4	8533.97
23.24	9091.89	8636.2	9907.9	8237.97
23.25	9367.81	9178.77	9858.1	8259.16
23.26	8938.72	8275.79	9767.85	8279.47
23.27	8674.62	8082.74	9501.34	8434.42
23.28	9105.51	8441.22	9635.56	7563.69
23.29	8301.76	7933.6	9887.22	7880.87
23.3	9036.4	7956.25	10026.4	7528.17
23.31	8742.52	7993.85	9052.75	8008.49
23.32	8816.58	7530.31	9422.36	7654.52
23.33	8575.15	8114.95	8659.2	7547.71
23.34	8590.61	7344.96	9662.87	7770.42
23.35	7331.96	7902.65	9738.36	7881.48
23.36	7371.03	7294.53	8671.8	7435.92
23.37	6973.89	6936.71	8165.61	7328.94
23.38	6928.31	6758.3	7545.21	6946.81
23.39	6239.18	7226.08	7994.35	6516.03
23.4	6115.79	6630.65	7553.96	6382.47
23.41	5676.62	6207.75	6541.39	5965.18
23.42	5381.69	5983.76	6698.68	6045.64
23.43	4493.79	5733.78	6436.07	5982.11
23.44	4816.82	5580.95	6458.85	4983.38
23.45	4111.87	4950.65	5648.9	4978.39
23.46	4037.02	4239.47	5364.35	4755.38
23.47	4408.18	4536.83	5372.09	4462.81
23.48	4071.79	4639.45	4815.46	4325.11
23.49	3622.31	4002.05	4511.01	3352.9
23.5	4105.82	4179.91	4333.74	3697.09
23.51	3641.13	3558.25	4147.8	3780.39
23.52	3336.04	3609.56	4220.1	3578.74
23.53	3245.14	3718.78	4063.89	3563.52
23.54	3495.86	3532.63	3969.07	3932.88
23.55	3196.57	3394.18	3728.15	3741.98
23.56	3806.12	3226.38	4045.3	3354.89
23.57	3394.12	3244.78	3895.69	3159.3
23.58	3854.42	3362.83	3989.75	3204.81
23.59	3446.16	3553.87	3677.06	3189.35
23.6	3680.54	3472.31	3820.91	3122.98
23.61	3933.04	3247.07	4062.42	3194.52
23.62	3580.25	3076.52	4056.45	3036.4
23.63	4178.73	3278.36	3641.75	3549.44
23.64	4178.9	3554.45	3527.69	3402.57
23.65	4389.45	3471.5	4246.57	3479.33
23.66	4116.8	3918.04	3601.75	3410.67
23.67	4373.15	3890.66	3925.27	3690.21
23.68	4417.37	4060.08	4329.3	4196.51
23.69	4318.58	3718.05	4442.23	4479.59
23.7	4375.17	3509.62	4575.92	4100.83
23.71	4704.09	3838.71	4521.92	3980.47
23.72	4363.47	3832.48	4341.61	4549.07
23.73	4944.57	4146.73	5047.75	4571.22
23.74	4816.36	4425.55	5182.76	4723.49
23.75	4662.75	4315.83	5014.77	4567.59
23.76	5039.32	4868.53	4632.45	5142.06
23.77	4532.56	5126.49	5002.81	4981.53
23.78	4176.73	4308.91	5325.63	5186.26
23.79	4463.52	4551.69	5265.25	4544.67
23.8	4939.98	4988.18	5775.21	4949.98
23.81	4920.52	4493.04	5349.98	4879.77
23.82	4988.33	4062.9	4940.85	4607.9
23.83	5056.21	4342.94	5134.58	5468.45
23.84	5222.63	4400.36	5670.76	5117.21
23.85	5396.2	4542.14	4820.57	4914.28
23.86	5642.65	4901.8	5173	4754.21
23.87	5517.66	5094.51	5286.56	5432.3
23.88	5467.26	4754.36	5299.97	5003.82
23.89	5146.33	5018.69	5275.66	5621.61
23.9	4958.73	4897.62	5468.61	5904.31
23.91	5561.44	4821.06	5683.61	5279.8
23.92	5736.85	5504.15	5844.41	5843.23
23.93	6040.33	5075.62	6117.29	5642.94
23.94	5521.18	5276.74	6096.95	5435.35
23.95	6038.41	5285.71	6366.42	5562.5
23.96	5950.47	4887.43	5631.94	5345.43
23.97	5415.19	5439.04	6261.22	5544.76
23.98	6125.17	5322.84	6339.37	5510.23
23.99	5453.11	5336.39	6373.92	5488.51
24	5133.98	5161.04	6107.66	5219.31
24.01	5211.69	5788.39	5633.37	5543.77
24.02	5197.64	5442.26	6204.72	5329.42
24.03	5161.65	5312.67	6061.23	5031.28
24.04	5198.07	5184.84	6180.85	5224.28
24.05	4526.28	5199.07	5516.58	4803.66
24.06	4357.99	4596.95	5781.57	4583.58
24.07	3958.26	5061.79	5365.24	4585.46
24.08	3968.13	4559.12	5013.8	4227.19
24.09	3846.43	4199.52	5178.88	4092.58
24.1	4154.14	3674.43	4340.09	4270.74
24.11	3802.66	4050.07	4623.38	3983.05
24.12	3506.14	3684.85	4512.35	3956.85
24.13	3951.47	3991.07	3953.19	3415.92
24.14	3098.41	3200.16	3590.9	3049.22
24.15	2853.68	3177.03	3548.18	3228.21
24.16	2867.36	3008.55	3561.27	3252.27
24.17	2884.24	3037.58	3610.7	3064.89
24.18	2846.62	2818.85	3089.56	2964.47
24.19	2788.15	3134.61	2842.97	2854.6
24.2	2837.55	2815.25	2993.23	2711.74
24.21	2492.08	3143.86	2707.91	2738.42
24.22	2612.88	3072.86	2560.86	3215.19
24.23	2751.16	2784.72	3145.1	2595.04
24.24	2793.09	2323.28	2959.28	3099.93
24.25	2577.8	2546.17	2987.49	2767.1
24.26	3105.78	2313.59	2447.42	2645.24
24.27	2867.8	2622.19	2787.4	2686.96
24.28	2892.52	2949.76	2871.82	2577.88
24.29	3058.26	2494.51	3093.05	2611.04
24.3	2948.13	2890.3	3150.06	2560.29
24.31	3584.76	3204.86	2696.88	2736.36
24.32	3267.82	2898.03	2966.63	2687.58
24.33	3207.85	2932.89	2896.78	2559.47
24.34	3029.02	3008.84	3188.12	2623.66
24.35	3392.34	2890.26	3293.7	3340.14
24.36	3555.55	3203.23	3244.63	3175.06
24.37	3406.63	3184.83	3539.16	3019.2
24.38	3578.94	3135.06	3601.88	3782.99
24.39	3948.46	3111.3	3505.04	3217.57
24.4	3692.33	3156.61	3902.12	3397.94
24.41	4390.5	3067.59	4080.99	3048.92
24.42	3710.85	3402.02	3974.58	3065.01
24.43	3862.32	3524.01	4030.25	3685.81
24.44	3592.01	3605.27	3786.14	3527.12
24.45	3971.5	3414.2	4140.25	3576.65
24.46	3734.12	3313.91	4278.84	3918.57
24.47	3757.78	3931.67	4389.97	3626.87
24.48	3689.61	3673.37	4236.04	3594.58
24.49	3582.38	3402.98	4295.83	3531.94
24.5	3581.02	3380.68	3987.89	2944.26
24.51	3499.91	3476	4058.11	3296.35
24.52	3284.04	3373.05	3993.53	3807.73
24.53	2982.68	3555.95	3569.98	3050.76
24.54	3092.07	3665.37	3672.66	2704.19
24.55	2633.84	3300.78	3609.23	2797.06
24.56	2523.57	3088.64	3414.12	2524.65
24.57	2647.09	2916.2	3232.73	2523.28
24.58	2417.03	3002.88	3018.42	2285.59
24.59	2501.32	3053.27	2744.04	2520.39
24.6	2442.32	2385.5	2723.78	2300.06
24.61	2450.14	2366.59	2751.7	2182.76
24.62	2373.08	2473.11	2935.13	2208.81
24.63	2263.72	2538.62	2309.9	2024.64
24.64	2332.46	1977.2	2854.7	1936.89
24.65	1956.44	2451.85	2168.45	1871.12
24.66	1923.69	2220.33	2119.37	2087.95
24.67	1951.58	1988.98	2421.94	2020.12
24.68	1859.23	2050.03	2309.8	1900.9
24.69	1986	2141.53	2423.2	1512.14
24.7	1949.21	1701.12	1970.39	1969.17
24.71	2124.98	1889.37	1955.57	1610.19
24.72	1681.13	1714.34	1911.43	1825.76
24.73	1686.75	1886.47	2290.72	1587.68
24.74	1767.31	1766.75	1967.91	1540.69
24.75	1958.47	2175.1	1818.65	1324.66
24.76	1935.46	1870.58	2040.64	1547.56
24.77	1588.88	1808.74	1775.43	1680.3
24.78	1978.07	1625.49	2110.12	1424.17
24.79	1637.74	1549.02	1989.52	1203.07
24.8	1818.85	1622.3	1813.07	1525.86
24.81	1512.87	1640.63	1890.44	1330.6
24.82	1739.95	1699.77	1732.52	1322.19
24.83	1617.05	1730.62	1902.33	1487.65
24.84	1632.47	1713.49	2126.47	1240.2
24.85	1644.62	1759.68	1627.87	1118.56
24.86	1555.54	1776.91	1449.02	1316.3
24.87	1751.55	1679.38	1687.22	1578.87
24.88	1560.99	1895.48	1668.72	1190.84
24.89	1550.98	1937.58	1825.84	1308.46
24.9	1405.06	1399.98	1585.32	1344.08
24.91	1388.98	1310.39	1747.17	1235.41
24.92	1639.36	1563.68	1414.2	1320.11
24.93	1260.67	1764.56	1744.39	1239
24.94	1288.82	1826	1537.71	1539.04
24.95	1573.75	1524.97	1411.13	1515.54
24.96	1598.08	1441.27	1451.02	1170.22
24.97	1476.96	1442.22	1587.44	1023.87
[truncated: 2,503 more rows]

## Sheet: Fig. 2b
Relative pressure (P/P0)	Intensity (a. u.)	Relative pressure (P/P0)	Intensity (a. u.)	Relative pressure (P/P0)	Intensity (a. u.)	Relative pressure (P/P0)	Intensity (a. u.)
0.000140384	0.54153	0.000589679	13.636	0.000161359	6.20841	0.000289863	18.3141
0.00344	12.7363	0.00961	32.0444	0.00204	13.0838	0.00862	37.1282
0.00993	15.0558	0.03147	38.5956	0.01015	17.061	0.00953	37.873
0.02971	17.822	0.05743	42.5246	0.03092	20.3299	0.03033	45.6223
0.0636	20.1265	0.07641	44.6615	0.06511	22.9774	0.06495	51.6339
0.07719	20.7998	0.09911	46.8548	0.07758	23.7005	0.07743	53.3176
0.09908	21.7444	0.11934	48.5948	0.09918	24.7994	0.09938	55.8289
0.1193	22.5233	0.13938	50.2178	0.11934	25.7164	0.11937	57.8814
0.1394	23.2415	0.15949	51.7795	0.13946	26.5649	0.13953	59.8024
0.15961	23.923	0.17962	53.3023	0.15955	27.376	0.15963	61.6294
0.17985	24.58	0.19981	54.7952	0.17977	28.1565	0.17975	63.4004
0.20006	25.2235	0.24579	58.207	0.19992	28.9236	0.19997	65.136
0.24563	26.6397	0.30036	62.5231	0.2458	30.6324	0.24586	68.9992
0.30074	28.3711	0.35005	67.1772	0.30069	32.7455	0.30034	73.8739
0.35324	30.1231	0.39596	73.065	0.3518	34.9402	0.35112	79.1383
0.39795	31.8002	0.44575	81.7421	0.39694	37.3807	0.39633	85.3446
0.44652	34.0617	0.50384	90.5462	0.44806	40.5967	0.44702	94.0961
0.49732	36.8555	0.54742	96.2173	0.5	43.7263	0.50266	102.515
0.54823	39.8376	0.59636	102.239	0.54727	46.5902	0.54721	108.597
0.5968	42.8963	0.64703	106.5	0.59703	49.7621	0.59674	115.207
0.64584	46.3518	0.69722	112.997	0.6471	53.21	0.64702	122.18
0.69584	50.3155	0.74697	120.005	0.69644	57.0551	0.69684	129.733
0.74421	54.898	0.7958	128.13	0.74609	61.5277	0.74607	138.466
0.79173	60.5755	0.81935	132.779	0.7942	66.9718	0.79469	149.465
0.80209	62.0952	0.84748	138.432	0.81875	70.4863	0.81877	155.575
0.81888	64.7695	0.87174	143.751	0.84654	75.4383	0.84697	164.957
0.84652	70.2548	0.89624	152.437	0.87026	81.011	0.87088	174.531
0.86858	76.3382	0.91873	165.84	0.89023	87.5415	0.89559	187.302
0.88765	82.7897	0.94257	186.553	0.90017	91.6144	0.91974	205.144
0.89708	87.4772	0.95095	195.919	0.9128	98.2335	0.94363	223.864
0.90858	94.1991	0.96666	220.887	0.92057	103.353	0.97045	249.372
0.91761	100.233	0.97354	231.424	0.93022	110.745	0.97641	257.212
0.92384	105.061	0.98154	240.09	0.93673	117.501	0.98831	269.801
0.93154	112.016	0.98632	244.961	0.94181	123.552	0.99334	273.897
0.93785	118.39	0.99394	253.692	0.94612	128.463	0.98571	272.406
0.94253	124.409	0.98479	249.153	0.95089	136.432	0.97855	266.076
0.9462	129.285	0.97741	243.838	0.95589	143.648	0.97191	260.332
0.95156	136.657	0.97165	238.835	0.95992	150.591	0.94813	243.758
0.95624	143.616	0.9546	223.213	0.96313	157.067	0.93106	231.619
0.9601	150.208	0.93637	202.287	0.96652	163.158	0.90475	211.72
0.96329	156.511	0.92611	191.678	0.96948	168.181	0.88098	195.011
0.96685	162.478	0.90659	175.089	0.97256	174.21	0.85121	178.421
0.96934	167.607	0.87812	158.683	0.97603	179.022	0.82874	168.747
0.9735	173.418	0.8566	149.958	0.98125	185.333	0.80402	160.173
0.97901	179.829	0.83078	142.21	0.98677	190.596	0.75408	147.017
0.98478	185.132	0.80453	135.985	0.99089	195.483	0.70469	137.32
0.99069	191.107	0.75425	126.824	0.98452	193.246	0.65542	129.456
0.98427	189.39	0.70484	119.537	0.97938	190.276	0.60371	122.34
0.97984	187.033	0.65403	113.062	0.97517	187.22	0.55309	115.31
0.9755	184.602	0.6034	107.086	0.96691	180.261	0.50269	107.861
0.9664	177.679	0.55266	101.344	0.96156	173.779	0.45508	100.221
0.96061	171.482	0.50313	95.551	0.95747	167.893	0.40629	88.8809
0.95642	166.681	0.44817	86.331	0.95381	163.118	0.34169	77.9315
0.94994	159.365	0.40282	76.5542	0.94729	155.054	0.25419	69.288
0.94496	152.358	0.34022	67.9924	0.94191	148.088	0.14195	60.0662
0.9398	145.907	0.28671	63.1092	0.93715	141.689
0.93445	139.853	0.25516	60.5992	0.93279	135.761
0.93034	134.906	0.20219	56.6377	0.92799	131.089
0.92247	127.258	0.14161	52.0487	0.92064	123.587
0.9156	120.652			0.9133	117.084
0.90927	114.612			0.90731	111.047
0.90301	109.912			0.90064	106.554
0.89351	102.991			0.88955	99.4404
0.8251	73.0666			0.88041	94.6264
0.7251	57.0665			0.86465	87.8515
0.6251	47.0665			0.85331	83.6747
0.5551	42.2666			0.8324	79.5824
0.4551	37.0665			0.82861	78.6309
0.3551	31.0665			0.80364	73.5187
0.2451	27.0665			0.76053	67.1184
				0.68053	59.1184
				0.52053	47.1184
				0.41053	39.9184
				0.28053	32.1184
				0.14053	26.7184

## Sheet: Fig. 2c
Binding energy (eV)	Intensity (a. u.)	Intensity (a. u.)	Intensity (a. u.)	Intensity (a. u.)	Intensity (a. u.)	Intensity (a. u.)		Binding energy (eV)	Intensity (a. u.)	Intensity (a. u.)	Intensity (a. u.)	Intensity (a. u.)	Intensity (a. u.)	Intensity (a. u.)
80	1170.03	1136.6	1138.85	1147.56	1140.94	1151.04		80	1193.96	1167.72	1169.97	1176.26	1170.9	1179.17
79.95	1170.62	1136.49	1138.77	1147.65	1140.9	1151.26		79.95	1194.39	1167.61	1169.88	1176.3	1170.94	1179.18
79.9	1171.24	1136.39	1138.69	1147.76	1140.89	1151.51		79.9	1194.72	1167.39	1169.69	1176.24	1170.88	1179.19
79.85	1171.83	1136.22	1138.56	1147.81	1140.71	1151.61		79.85	1195.02	1167.12	1169.44	1176.13	1170.85	1179.19
79.8	1172.5	1136.13	1138.49	1147.93	1140.71	1151.89		79.8	1195.35	1166.86	1169.21	1176.05	1170.82	1179.19
79.75	1173.31	1136.13	1138.52	1148.17	1140.62	1152.1		79.75	1195.81	1166.71	1169.09	1176.07	1170.75	1179.19
79.7	1174.08	1136.07	1138.49	1148.34	1140.45	1152.24		79.7	1196.44	1166.7	1169.11	1176.24	1170.58	1179.19
79.65	1174.87	1135.99	1138.44	1148.5	1140.3	1152.41		79.65	1196.87	1166.47	1168.91	1176.2	1170.35	1179.46
79.6	1175.72	1135.94	1138.42	1148.7	1140.3	1152.75		79.6	1197.37	1166.28	1168.75	1176.19	1170.14	1179.63
79.55	1176.56	1135.86	1138.37	1148.88	1140.32	1153.11		79.55	1197.63	1165.84	1168.34	1175.95	1170.03	1179.85
79.5	1177.49	1135.82	1138.36	1149.1	1140.25	1153.42		79.5	1198.24	1165.71	1168.24	1176.02	1170.07	1180.08
79.45	1178.41	1135.74	1138.32	1149.29	1140.2	1153.75		79.45	1198.87	1165.57	1168.13	1176.09	1169.9	1180.28
79.4	1179.34	1135.63	1138.23	1149.46	1140.1	1154.04		79.4	1199.65	1165.56	1168.15	1176.29	1169.76	1180.38
79.35	1180.27	1135.47	1138.11	1149.59	1140.05	1154.41		79.35	1200.58	1165.67	1168.29	1176.61	1169.37	1180.44
79.3	1181.29	1135.37	1138.04	1149.78	1140.12	1154.91		79.3	1201.3	1165.53	1168.18	1176.7	1169.29	1180.53
79.25	1182.4	1135.31	1138.02	1150.03	1140.11	1155.36		79.25	1202.09	1165.42	1168.11	1176.83	1169.2	1180.74
79.2	1183.5	1135.19	1137.93	1150.23	1140.09	1155.81		79.2	1203.03	1165.43	1168.15	1177.07	1169.25	1181.12
79.15	1184.63	1135.05	1137.83	1150.42	1140.1	1156.32		79.15	1203.78	1165.21	1167.97	1177.1	1169.41	1181.29
79.1	1185.91	1135.02	1137.83	1150.71	1140.08	1156.82		79.1	1204.53	1164.95	1167.75	1177.1	1169.33	1181.51
79.05	1187.21	1134.94	1137.79	1150.99	1140.1	1157.39		79.05	1205.15	1164.52	1167.35	1176.93	1169.28	1181.51
79	1188.71	1135.02	1137.9	1151.43	1140.09	1157.95		79	1205.95	1164.22	1167.08	1176.9	1169.35	1181.83
78.95	1190.18	1135	1137.92	1151.78	1140.04	1158.5		78.95	1206.9	1164.02	1166.92	1176.98	1169.19	1182.16
78.9	1191.66	1134.93	1137.89	1152.09	1139.95	1159.04		78.9	1207.84	1163.76	1166.7	1177.02	1168.99	1182.65
78.85	1193.1	1134.75	1137.75	1152.31	1139.91	1159.66		78.85	1209.02	1163.7	1166.68	1177.25	1168.62	1183.27
78.8	1194.65	1134.62	1137.67	1152.6	1139.93	1160.36		78.8	1210.2	1163.58	1166.6	1177.44	1168.39	1183.68
78.75	1196.26	1134.49	1137.57	1152.88	1139.88	1161.04		78.75	1211.52	1163.54	1166.6	1177.72	1168.26	1184.14
78.7	1198.04	1134.44	1137.57	1153.28	1139.81	1161.73		78.7	1212.97	1163.57	1166.67	1178.09	1168.07	1184.75
78.65	1199.98	1134.49	1137.66	1153.79	1139.85	1162.56		78.65	1214.39	1163.52	1166.66	1178.38	1168.08	1185.16
78.6	1201.88	1134.41	1137.62	1154.18	1139.85	1163.4		78.6	1215.87	1163.45	1166.64	1178.67	1168.03	1185.56
78.55	1203.84	1134.32	1137.58	1154.58	1140.01	1164.43		78.55	1217.2	1163.17	1166.4	1178.76	1168.07	1185.81
78.5	1205.77	1134.1	1137.41	1154.87	1140.07	1165.41		78.5	1218.69	1162.99	1166.26	1178.96	1168.17	1186.23
78.45	1207.76	1133.87	1137.23	1155.17	1140.08	1166.38		78.45	1220.43	1162.97	1166.3	1179.34	1168.2	1186.8
78.4	1209.94	1133.73	1137.13	1155.57	1139.98	1167.29		78.4	1222.06	1162.78	1166.15	1179.56	1168.21	1187.34
78.35	1212.19	1133.57	1137.03	1155.98	1139.94	1168.31		78.35	1224.11	1162.92	1166.34	1180.13	1168.02	1188.11
78.3	1214.54	1133.41	1136.92	1156.42	1139.89	1169.37		78.3	1225.94	1162.77	1166.23	1180.41	1167.91	1188.87
78.25	1217.06	1133.33	1136.89	1156.95	1139.94	1170.57		78.25	1227.92	1162.67	1166.19	1180.78	1167.99	1189.75
78.2	1219.71	1133.28	1136.89	1157.53	1140.08	1171.92		78.2	1229.91	1162.51	1166.07	1181.09	1167.88	1190.75
78.15	1222.42	1133.18	1136.84	1158.1	1140.1	1173.2		78.15	1231.93	1162.28	1165.89	1181.35	1168.12	1191.7
78.1	1225.16	1132.99	1136.71	1158.61	1140.1	1174.53		78.1	1233.91	1161.91	1165.58	1181.51	1168.05	1192.71
78.05	1228	1132.81	1136.58	1159.14	1139.99	1175.81		78.05	1236.23	1161.79	1165.51	1181.92	1168.06	1193.54
78	1231.03	1132.69	1136.52	1159.77	1139.86	1177.12		78	1238.72	1161.75	1165.53	1182.45	1167.99	1194.52
77.95	1234.16	1132.56	1136.45	1160.42	1139.82	1178.6		77.95	1241.13	1161.52	1165.36	1182.8	1167.86	1195.73
77.9	1237.35	1132.37	1136.32	1161.05	1139.77	1180.12		77.9	1243.68	1161.32	1165.21	1183.21	1167.6	1196.82
77.85	1240.7	1132.21	1136.22	1161.74	1139.73	1181.72		77.85	1246.15	1160.95	1164.89	1183.46	1167.58	1198.3
77.8	1244.09	1131.98	1136.05	1162.4	1139.76	1183.46		77.8	1248.86	1160.7	1164.71	1183.88	1167.65	1199.55
77.75	1247.69	1131.82	1135.96	1163.18	1139.82	1185.31		77.75	1251.64	1160.41	1164.48	1184.28	1167.54	1200.92
77.7	1251.37	1131.61	1135.82	1163.95	1139.84	1187.18		77.7	1254.54	1160.13	1164.27	1184.72	1167.45	1202.29
77.65	1255.17	1131.4	1135.68	1164.76	1139.78	1189.05		77.65	1257.58	1159.88	1164.08	1185.22	1167.2	1203.66
77.6	1259.12	1131.2	1135.55	1165.63	1139.72	1190.99		77.6	1260.79	1159.68	1163.94	1185.81	1167.07	1204.96
77.55	1263	1130.8	1135.22	1166.36	1139.73	1193.07		77.55	1264.07	1159.43	1163.76	1186.38	1166.91	1206.58
77.5	1267.06	1130.45	1134.94	1167.19	1139.73	1195.23		77.5	1267.44	1159.16	1163.57	1186.98	1166.76	1208.35
77.45	1271.48	1130.33	1134.89	1168.31	1139.68	1197.4		77.45	1271	1158.96	1163.44	1187.68	1166.64	1210.01
77.4	1275.9	1130.06	1134.7	1169.36	1139.66	1199.7		77.4	1274.71	1158.79	1163.34	1188.46	1166.58	1211.77
77.35	1280.57	1129.92	1134.63	1170.6	1139.58	1201.99		77.35	1278.58	1158.67	1163.3	1189.34	1166.47	1213.43
77.3	1285.3	1129.7	1134.49	1171.84	1139.57	1204.44		77.3	1282.67	1158.66	1163.36	1190.37	1166.36	1215.3
77.25	1289.98	1129.29	1134.18	1172.99	1139.52	1206.92		77.25	1286.6	1158.38	1163.16	1191.19	1166.31	1217.2
77.2	1294.9	1128.99	1133.96	1174.33	1139.46	1209.47		77.2	1290.45	1157.9	1162.76	1191.88	1166.29	1219.19
77.15	1300.01	1128.76	1133.82	1175.83	1139.43	1212.12		77.15	1294.67	1157.71	1162.65	1192.91	1166.34	1221.28
77.1	1305.19	1128.48	1133.63	1177.4	1139.2	1214.63		77.1	1298.89	1157.42	1162.44	1193.9	1166.49	1223.49
77.05	1310.38	1128.09	1133.33	1178.97	1139.02	1217.26		77.05	1303.31	1157.23	1162.35	1195.08	1166.38	1225.73
77	1315.76	1127.77	1133.1	1180.75	1139.08	1220.19		77	1307.86	1157.09	1162.29	1196.38	1166.08	1228.03
76.95	1321.37	1127.57	1132.99	1182.79	1138.99	1223.03		76.95	1312.4	1156.88	1162.17	1197.69	1166.08	1230.46
76.9	1327.09	1127.36	1132.89	1184.97	1139.04	1226.05		76.9	1316.94	1156.59	1161.98	1199.03	1165.97	1232.99
76.85	1332.93	1127.19	1132.81	1187.36	1139.02	1229.04		76.85	1321.54	1156.32	1161.8	1200.48	1165.98	1235.63
76.8	1338.93	1127.07	1132.81	1189.99	1138.82	1231.89		76.8	1326.15	1156	1161.59	1202	1166.04	1238.43
76.75	1344.74	1126.67	1132.51	1192.53	1138.72	1234.87		76.75	1330.88	1155.78	1161.46	1203.73	1166.04	1241.01
76.7	1350.72	1126.35	1132.3	1195.38	1138.71	1237.93		76.7	1335.76	1155.67	1161.46	1205.73	1165.97	1243.44
76.65	1356.8	1126.05	1132.12	1198.49	1138.66	1240.96		76.65	1340.37	1155.29	1161.18	1207.59	1165.92	1246.17
76.6	1362.85	1125.63	1131.81	1201.74	1138.49	1243.86		76.6	1345.19	1155.1	1161.11	1209.81	1165.84	1248.83
76.55	1368.82	1125.05	1131.35	1205.1	1138.41	1246.81		76.55	1349.75	1154.65	1160.77	1211.96	1165.85	1251.61
76.5	1375.08	1124.67	1131.1	1208.99	1138.45	1249.84		76.5	1354.26	1154.15	1160.39	1214.25	1166	1254.42
76.45	1381.46	1124.32	1130.88	1213.23	1138.51	1252.81		76.45	1358.6	1153.48	1159.84	1216.6	1165.87	1257.13
76.4	1387.92	1123.94	1130.63	1217.8	1138.59	1255.72		76.4	1363.11	1152.98	1159.46	1219.36	1165.96	1259.74
76.35	1394.55	1123.62	1130.44	1222.81	1138.75	1258.6		76.35	1367.59	1152.42	1159.03	1222.35	1165.79	1262.3
76.3	1401.15	1123.14	1130.1	1228.08	1138.63	1261.07		76.3	1372.29	1152.05	1158.79	1225.82	1165.57	1264.74
76.25	1408.03	1122.78	1129.88	1233.92	1138.61	1263.48		76.25	1377.08	1151.72	1158.59	1229.67	1165.21	1267.16
76.2	1414.92	1122.24	1129.5	1240.06	1138.62	1265.74		76.2	1381.99	1151.41	1158.42	1233.92	1165.01	1269.59
76.15	1421.74	1121.43	1128.84	1246.43	1138.51	1267.68		76.15	1386.8	1150.88	1158.04	1238.35	1164.79	1271.59
76.1	1429.12	1120.94	1128.51	1253.66	1138.26	1269.25		76.1	1391.96	1150.54	1157.84	1243.42	1164.75	1273.62
76.05	1436.88	1120.54	1128.28	1261.54	1138.23	1270.79		76.05	1397.08	1149.93	1157.39	1248.72	1164.78	1275.19
76	1444.79	1119.98	1127.88	1269.86	1138.23	1272.1		76	1402.49	1149.34	1156.95	1254.57	1164.84	1276.5
75.95	1452.92	1119.26	1127.34	1278.65	1138.22	1273.1		75.95	1408.26	1148.78	1156.55	1261.04	1164.69	1277.4
75.9	1461.66	1118.75	1127	1288.29	1138.28	1273.87		75.9	1414.42	1148.2	1156.14	1268.12	1164.76	1278.2
75.85	1470.78	1118.15	1126.59	1298.53	1138.2	1274.18		75.85	1420.96	1147.51	1155.62	1275.78	1164.57	1278.69
75.8	1480.41	1117.58	1126.21	1309.48	1138.26	1274.3		75.8	1427.82	1146.61	1154.9	1283.96	1164.42	1279.07
75.75	1490.45	1116.88	1125.71	1321.02	1138.16	1273.92		75.75	1435.12	1145.5	1153.98	1292.73	1164.31	1279.2
75.7	1501.14	1116.26	1125.3	1333.35	1137.81	1272.95		75.7	1443.5	1144.77	1153.43	1302.71	1164.22	1279.04
75.65	1512.52	1115.72	1124.97	1346.49	1137.8	1271.99		75.65	1452.81	1144.18	1153.05	1313.73	1164.04	1278.36
75.6	1524.37	1115.04	1124.51	1360.2	1137.9	1270.8		75.6	1462.93	1143.57	1152.63	1325.65	1163.66	1277.56
75.55	1536.7	1114.21	1123.91	1374.46	1137.85	1269.13		75.55	1473.88	1142.85	1152.13	1338.45	1163.12	1276.2
75.5	1549.57	1113.31	1123.25	1389.31	1137.69	1267.03		75.5	1485.42	1141.74	1151.24	1351.87	1162.97	1274.57
75.45	1563.27	1112.64	1122.83	1405	1137.75	1264.86		75.45	1498.19	1140.83	1150.55	1366.53	1163.01	1272.69
75.4	1577.52	1111.98	1122.42	1421.24	1137.76	1262.35		75.4	1511.94	1139.83	1149.78	1382.15	1163.05	1270.55
75.35	1592.07	1111.15	1121.85	1437.75	1137.83	1259.63		75.35	1526.64	1138.69	1148.88	1398.69	1163.03	1268.05
75.3	1606.99	1110.32	1121.3	1454.58	1137.8	1256.56		75.3	1542.64	1137.76	1148.21	1416.47	1162.65	1265.12
75.25	1622.09	1109.44	1120.71	1471.51	1137.88	1253.38		75.25	1559.47	1136.59	1147.29	1434.99	1162.52	1261.81
75.2	1637.23	1108.55	1120.11	1488.39	1138.09	1250.12		75.2	1577.31	1135.43	1146.41	1454.45	1162.34	1258.69
75.15	1652.19	1107.64	1119.51	1504.99	1138.2	1246.57		75.15	1595.8	1134.02	1145.28	1474.43	1162.08	1255.57
75.1	1666.65	1106.65	1118.83	1520.96	1138.21	1242.75		75.1	1615.47	1133.04	1144.58	1495.47	1162.08	1252.3
75.05	1680.41	1105.65	1118.17	1536.09	1138.19	1238.76		75.05	1635.61	1131.97	1143.82	1516.83	1161.89	1248.83
75	1693.12	1104.63	1117.49	1550.01	1138.45	1234.92		75	1655.77	1130.67	1142.83	1538.07	1161.79	1244.89
74.95	1704.54	1103.65	1116.88	1562.47	1138.78	1231.02		74.95	1676.04	1129.56	1142.05	1559.24	1161.51	1241.09
74.9	1714.24	1102.63	1116.24	1573.03	1138.99	1226.92		74.9	1695.66	1128.31	1141.14	1579.59	1161.72	1237.15
74.85	1721.92	1101.57	1115.57	1581.36	1139.29	1222.8		74.85	1714.13	1126.9	1140.08	1598.59	1161.94	1233.06
74.8	1727.37	1100.54	1114.94	1587.26	1139.59	1218.62		74.8	1731.04	1125.48	1139.03	1615.84	1162.01	1229.18
74.75	1730.26	1099.41	1114.24	1590.39	1139.95	1214.42		74.75	1745.84	1124.05	1137.98	1630.75	1162.36	1225.05
74.7	1730.69	1098.41	1113.69	1590.83	1140.38	1210.24		74.7	1757.94	1122.6	1136.94	1642.74	1162.68	1220.96
74.65	1728.52	1097.44	1113.19	1588.43	1140.81	1205.99		74.65	1766.83	1121.12	1135.87	1651.28	1162.94	1216.65
74.6	1723.83	1096.53	1112.76	1583.25	1141.32	1201.79		74.6	1771.95	1119.46	1134.65	1655.82	1163.32	1212.81
74.55	1716.48	1095.37	1112.12	1575.17	1141.9	1197.6		74.55	1773.36	1117.92	1133.56	1656.37	1163.81	1208.93
74.5	1707.14	1094.42	1111.7	1564.82	1142.63	1193.51		74.5	1770.97	1116.51	1132.63	1652.87	1164.41	1204.87
74.45	1695.9	1093.49	1111.33	1552.31	1143.43	1189.44		74.45	1764.43	1114.79	1131.4	1644.94	1165.12	1201.06
74.4	1682.95	1092.41	1110.84	1537.8	1144.3	1185.4		74.4	1754.44	1113.14	1130.28	1633.28	1165.81	1197.18
74.35	1668.8	1091.37	1110.42	1521.81	1145.32	1181.45		74.35	1741.42	1111.59	1129.28	1618.29	1166.78	1193.2
74.3	1653.89	1090.45	1110.14	1504.76	1146.37	1177.48		74.3	1726.01	1110.25	1128.51	1600.61	1168.04	1189.29
74.25	1638.42	1089.51	1109.88	1486.86	1147.68	1173.72		74.25	1708.19	1108.53	1127.38	1580.22	1169.17	1185.45
74.2	1622.72	1088.58	1109.67	1468.42	1149.17	1170.07		74.2	1689.21	1107.06	1126.55	1558.34	1170.57	1181.66
74.15	1607.18	1087.78	1109.62	1449.85	1150.85	1166.54		74.15	1668.74	1104.97	1125.11	1534.65	1172.25	1177.9
74.1	1591.84	1086.9	1109.54	1431.16	1152.45	1162.86		74.1	1648.54	1103.51	1124.35	1510.91	1174.35	1174.06
74.05	1576.93	1085.99	1109.47	1412.59	1154.42	1159.46		74.05	1628.52	1102.14	1123.71	1487	1176.27	1170.4
74	1562.89	1085.33	1109.69	1394.59	1156.57	1156.16		74	1608.81	1100.65	1122.98	1463.08	1178.67	1166.96
73.95	1549.61	1084.68	1109.97	1377.04	1158.74	1152.79		73.95	1589.93	1099.24	1122.39	1439.65	1180.66	1163.27
73.9	1537.11	1083.98	1110.26	1359.98	1161.14	1149.55		73.9	1572.36	1098.19	1122.19	1417.21	1183.53	1159.74
73.85	1525.45	1083.2	1110.53	1343.45	1163.83	1146.5		73.85	1555.59	1096.82	1121.72	1395.22	1186.71	1156.38
73.8	1514.82	1082.52	1110.97	1327.69	1166.69	1143.51		73.8	1540.41	1095.8	1121.65	1374.51	1190	1153.3
73.75	1505.01	1081.69	1111.31	1312.46	1169.76	1140.61		73.75	1526.3	1094.56	1121.42	1354.56	1193.62	1149.91
73.7	1496.32	1081.02	1111.9	1298.12	1173.14	1137.9		73.7	1513.69	1093.51	1121.43	1335.83	1197.82	1146.84
73.65	1488.53	1080.31	1112.54	1284.45	1176.64	1135.2		73.65	1502.33	1092.37	1121.42	1318.07	1201.92	1143.22
73.6	1481.58	1079.51	1113.17	1271.41	1180.31	1132.54		73.6	1492.34	1091.32	1121.57	1301.45	1206.6	1140.3
73.55	1475.54	1078.75	1113.95	1259.13	1184.41	1130.2		73.55	1483.69	1090.37	1121.89	1285.97	1211.25	1137.52
73.5	1470.33	1077.99	1114.84	1247.54	1188.7	1127.93		73.5	1475.96	1089.18	1122.05	1271.26	1216.27	1134.68
73.45	1466	1077.35	1115.97	1236.74	1193.13	1125.68		73.45	1469.43	1088.11	1122.42	1257.65	1221.37	1132
73.4	1462.35	1076.7	1117.23	1226.59	1197.65	1123.42		73.4	1464.01	1087.17	1123.02	1245.12	1226.68	1129.73
73.35	1459.46	1076.21	1118.81	1217.21	1202.42	1121.32		73.35	1459.16	1085.96	1123.45	1233.19	1232.16	1127.18
73.3	1457.15	1075.76	1120.6	1208.48	1207.18	1119.12		73.3	1455.38	1085.1	1124.34	1222.45	1237.43	1125.06
73.25	1455.12	1075.14	1122.41	1200.14	1212.21	1117.15		73.25	1452.23	1084.28	1125.41	1212.55	1242.8	1122.75
73.2	1453.61	1074.69	1124.62	1192.5	1217.29	1115.19		73.2	1449.36	1083.29	1126.45	1203.21	1248.2	1120.68
73.15	1452.25	1074.1	1126.93	1185.24	1222.33	1113.19		73.15	1447.01	1082.51	1127.85	1194.77	1253.15	1118.58
73.1	1451.1	1073.52	1129.52	1178.46	1227.43	1111.3		73.1	1444.74	1081.64	1129.34	1186.87	1258.18	1116.61
73.05	1449.99	1072.83	1132.32	1172.02	1232.49	1109.45		73.05	1442.83	1081.07	1131.32	1179.85	1262.89	1114.78
73	1449.11	1072.27	1135.59	1166.12	1237.58	1107.76		73	1440.76	1080.36	1133.39	1173.24	1266.97	1112.75
72.95	1448.13	1071.55	1139.08	1160.45	1242.53	1106.12		72.95	1438.09	1079.19	1135.25	1166.66	1270.69	1110.88
72.9	1447.45	1071.07	1143.24	1155.38	1247.41	1104.67		72.9	1435.62	1078.38	1137.75	1160.88	1273.67	1109.19
72.85	1446.51	1070.26	1147.56	1150.31	1252.05	1103.31		72.85	1432.91	1077.49	1140.51	1155.44	1276.19	1107.26
72.8	1445.72	1069.49	1152.44	1145.6	1256.17	1101.82		72.8	1429.92	1076.49	1143.52	1150.26	1277.76	1105.7
72.75	1445.29	1068.94	1158.12	1141.37	1260.02	1100.53		72.75	1427.05	1075.73	1147.19	1145.65	1277.97	1104.22
72.7	1445.06	1068.35	1164.4	1137.38	1263.22	1099.15		72.7	1424.16	1074.95	1151.33	1141.34	1277.62	1102.61
72.65	1445.14	1067.77	1171.38	1133.63	1265.86	1097.81		72.65	1421.6	1074.41	1156.26	1137.53	1276.27	1101.23
72.6	1445.38	1066.92	1178.85	1129.83	1267.75	1096.4		72.6	1419	1073.61	1161.55	1133.71	1273.88	1099.79
72.55	1446.28	1066.2	1187.27	1126.38	1269.06	1095.13		72.55	1416.69	1072.71	1167.45	1130.02	1270.85	1098.67
72.5	1447.97	1065.64	1196.71	1123.25	1269.49	1093.75		72.5	1415.03	1071.9	1174.25	1126.61	1266.98	1097.45
72.45	1450.48	1065.13	1207.13	1120.35	1269.39	1092.63		72.45	1413.97	1070.96	1181.82	1123.26	1262.6	1095.78
72.4	1453.75	1064.53	1218.44	1117.52	1268.2	1091.22		72.4	1413.84	1070.01	1190.4	1120.07	1257.29	1094.49
72.35	1457.87	1063.81	1230.64	1114.69	1266.29	1089.87		72.35	1414.84	1069.09	1200.13	1117.05	1251.32	1093.15
72.3	1463.16	1063.21	1244.02	1112.12	1263.85	1088.76		72.3	1417.29	1068.32	1211.27	1114.32	1244.98	1091.72
72.25	1469.49	1062.53	1258.39	1109.6	1260.69	1087.63		72.25	1421.39	1067.72	1223.94	1111.88	1238.15	1090.54
72.2	1476.85	1061.73	1273.71	1107.07	1256.89	1086.54		72.2	1426.94	1066.92	1237.91	1109.36	1231.04	1089.37
72.15	1485.41	1060.96	1290.09	1104.66	1252.25	1085.2		72.15	1434.18	1066.02	1253.39	1106.83	1223.78	1088.45
72.1	1495.08	1060.17	1307.43	1102.32	1247.23	1084.02		72.1	1443.51	1065.24	1270.73	1104.53	1216.58	1087.29
72.05	1505.89	1059.46	1325.72	1100.15	1241.93	1083		72.05	1454.38	1063.95	1289.36	1101.8	1209.51	1086.04
72	1517.51	1058.66	1344.62	1097.96	1236.33	1082.06		72	1467.61	1062.85	1310.07	1099.33	1202.27	1084.89
71.95	1529.65	1057.7	1363.83	1095.68	1230.36	1081.04		71.95	1483.09	1061.78	1332.76	1096.97	1195.02	1083.63
71.9	1542.2	1056.75	1383.21	1093.49	1224.04	1079.92		71.9	1500.67	1060.59	1357.25	1094.56	1188.01	1082.37
71.85	1554.8	1055.86	1402.39	1091.42	1217.7	1078.93		71.85	1520.38	1059.37	1383.58	1092.18	1180.64	1081.15
71.8	1566.92	1055.01	1420.85	1089.44	1211.21	1077.89		71.8	1542.03	1058.1	1411.55	1089.81	1173.64	1080.09
71.75	1577.95	1054.17	1437.98	1087.53	1204.55	1076.73		71.75	1565.35	1056.77	1440.9	1087.44	1166.88	1079.22
71.7	1587.06	1053.14	1452.93	1085.48	1197.94	1075.62		71.7	1589.75	1055.22	1471.04	1084.89	1160.22	1078.15
71.65	1593.91	1052.27	1465.38	1083.63	1191.36	1074.49		71.65	1614.98	1053.84	1501.71	1082.56	1153.74	1076.99
71.6	1597.69	1051.36	1474.52	1081.78	1184.95	1073.47		71.6	1639.93	1052.33	1531.84	1080.14	1147.45	1075.97
71.55	1597.88	1050.4	1479.82	1079.93	1178.56	1072.36		71.55	1663.72	1050.88	1560.53	1077.84	1141.34	1074.44
71.5	1594.1	1049.37	1480.92	1078.06	1172.14	1071.09		71.5	1684.89	1049.28	1586.34	1075.4	1135.24	1073.11
71.45	1586.51	1048.56	1477.98	1076.43	1165.9	1069.86		71.45	1702.23	1047.69	1608.06	1073.03	1129.53	1071.82
71.4	1575.24	1047.97	1471.14	1075.06	1159.89	1068.69		71.4	1714.47	1046.22	1624.45	1070.81	1123.93	1070.41
71.35	1560.07	1047.05	1460.17	1073.38	1154.09	1067.57		71.35	1720.25	1044.67	1634.14	1068.53	1118.62	1068.98
71.3	1541.79	1046.1	1445.89	1071.71	1148.48	1066.47		71.3	1718.58	1042.84	1636.16	1066.02	1113.37	1067.51
71.25	1521.15	1045.24	1429.05	1070.16	1142.88	1065.19		71.25	1709.75	1041.34	1630.81	1063.86	1108.35	1065.99
71.2	1498.85	1044.52	1410.35	1068.77	1137.63	1064.07		71.2	1693.75	1039.86	1618.09	1061.74	1103.65	1064.25
71.15	1475.49	1043.89	1390.41	1067.51	1132.53	1062.92		71.15	1671.07	1038.13	1598.49	1059.4	1099.05	1062.68
71.1	1451.4	1043.12	1369.58	1066.12	1127.59	1061.74		71.1	1643.2	1036.48	1573.54	1057.18	1094.38	1061
71.05	1427.47	1042.58	1348.71	1065	1122.76	1060.49		71.05	1611.52	1034.95	1544.6	1055.08	1090.2	1059.38
71	1403.88	1042.08	1328.04	1063.93	1118.33	1059.46		71	1577.34	1033.5	1513	1053.09	1086.21	1057.61
70.95	1380.82	1041.49	1307.74	1062.79	1114.31	1058.67		70.95	1541.97	1032.19	1480.06	1051.27	1082.13	1055.86
70.9	1358.62	1040.91	1288.16	1061.67	1110.13	1057.54		70.9	1506.32	1030.9	1446.71	1049.48	1078.3	1054.23
70.85	1337.35	1040.25	1269.37	1060.51	1106.1	1056.39		70.85	1471.25	1029.67	1413.79	1047.77	1074.71	1052.53
70.8	1317.27	1039.66	1251.63	1059.43	1102.32	1055.34		70.8	1437.1	1028.23	1381.69	1045.88	1071.34	1050.56
70.75	1298.56	1039.29	1235.14	1058.59	1098.84	1054.43		70.75	1404.65	1026.96	1351.16	1044.16	1068.23	1048.9
70.7	1280.97	1038.87	1219.67	1057.71	1095.61	1053.62		70.7	1374.36	1026.03	1322.68	1042.8	1065.27	1047.29
70.65	1264.62	1038.48	1205.32	1056.88	1092.39	1052.68		70.65	1345.98	1025.05	1296.02	1041.41	1062.47	1045.42
70.6	1249.45	1038.14	1192.05	1056.12	1089.54	1051.97		70.6	1319.77	1024.21	1271.44	1040.18	1059.57	1043.64
70.55	1235.45	1037.84	1179.84	1055.4	1086.86	1051.3		70.55	1295.27	1023.07	1248.47	1038.65	1056.93	1041.98
70.5	1222.6	1037.63	1168.7	1054.8	1084.22	1050.55		70.5	1273.29	1022.47	1227.95	1037.68	1054.71	1040.4
70.45	1210.68	1037.35	1158.42	1054.13	1081.7	1049.8		70.45	1253.14	1021.81	1209.18	1036.67	1052.53	1038.97
70.4	1199.69	1037.03	1148.97	1053.44	1079.23	1048.99		70.4	1234.91	1021.26	1192.26	1035.78	1050.57	1037.56
70.35	1189.7	1036.83	1140.45	1052.88	1076.94	1048.25		70.35	1218.43	1020.81	1177.03	1034.99	1048.37	1036.21
70.3	1180.56	1036.66	1132.71	1052.36	1074.96	1047.73		70.3	1203.73	1020.57	1163.51	1034.43	1046.78	1034.66
70.25	1172.07	1036.37	1125.55	1051.73	1073.02	1047.17		70.25	1190.26	1020.13	1151.17	1033.68	1045.19	1033.28
70.2	1164.26	1036.06	1119.01	1051.1	1071.22	1046.65		70.2	1178.07	1019.68	1140.06	1032.93	1043.78	1032.24
70.15	1157.32	1035.99	1113.29	1050.71	1069.55	1046.17		70.15	1167.07	1019.23	1130.09	1032.19	1042.5	1031.15
70.1	1150.97	1035.91	1108.1	1050.33	1067.99	1045.74		70.1	1157.17	1018.83	1121.17	1031.51	1041.48	1030.22
70.05	1145.11	1035.81	1103.34	1049.92	1066.6	1045.4		70.05	1148.38	1018.59	1113.33	1030.99	1040.31	1028.98
70	1139.68	1035.66	1098.98	1049.48	1065.2	1044.99		70	1140.37	1018.28	1106.22	1030.43	1039.16	1028.28
69.95	1134.73	1035.55	1095.05	1049.1	1063.83	1044.55		69.95	1133.19	1018.05	1099.89	1029.94	1038.06	1027.53
69.9	1130.15	1035.43	1091.44	1048.71	1062.64	1044.23		69.9	1126.72	1017.87	1094.25	1029.52	1037.03	1026.89
69.85	1125.91	1035.31	1088.14	1048.32	1061.53	1043.94		69.85	1120.74	1017.61	1089.07	1029.02	1036.2	1026.34
69.8	1121.99	1035.18	1085.11	1047.94	1060.36	1043.53		69.8	1115.22	1017.28	1084.31	1028.45	1035.34	1026.01
69.75	1118.39	1035.1	1082.38	1047.61	1059.22	1043.11		69.75	1109.98	1016.79	1079.81	1027.73	1034.57	1025.49
69.7	1114.97	1034.94	1079.78	1047.21	1058.36	1042.93		69.7	1105.24	1016.4	1075.78	1027.12	1033.89	1024.95
69.65	1111.74	1034.76	1077.35	1046.79	1057.54	1042.75		69.65	1100.75	1015.9	1071.96	1026.41	1033.15	1024.42
69.6	1108.69	1034.55	1075.08	1046.36	1056.72	1042.54		69.6	1096.61	1015.45	1068.48	1025.75	1032.36	1023.93
69.55	1105.89	1034.4	1073.02	1045.99	1055.9	1042.29		69.55	1092.8	1015.05	1065.31	1025.16	1031.42	1023.62
69.5	1103.12	1034.12	1070.96	1045.49	1055.16	1042.08		69.5	1089.34	1014.76	1062.46	1024.67	1030.61	1023.24
69.45	1100.58	1033.92	1069.12	1045.09	1054.43	1041.86		69.45	1086.23	1014.6	1059.94	1024.32	1029.71	1022.93
69.4	1098.26	1033.81	1067.46	1044.76	1053.73	1041.64		69.4	1083.29	1014.4	1057.56	1023.94	1028.87	1022.68
69.35	1096.17	1033.79	1066.02	1044.55	1053.06	1041.42		69.35	1080.41	1014.1	1055.23	1023.46	1028.11	1022.35
69.3	1094.14	1033.73	1064.62	1044.3	1052.45	1041.25		69.3	1077.55	1013.66	1052.9	1022.85	1027.46	1021.95
69.25	1092.11	1033.56	1063.19	1043.94	1051.8	1041.01		69.25	1074.99	1013.37	1050.85	1022.38	1026.96	1021.38
69.2	1090.35	1033.57	1062.01	1043.77	1051.13	1040.73		69.2	1072.8	1013.32	1049.17	1022.17	1026.44	1020.93
69.15	1088.51	1033.41	1060.74	1043.42	1050.47	1040.44		69.15	1070.74	1013.27	1047.59	1021.97	1025.83	1020.36
69.1	1086.8	1033.29	1059.58	1043.14	1049.88	1040.2		69.1	1068.61	1013.05	1045.92	1021.59	1025.08	1019.84
69.05	1085.29	1033.31	1058.6	1042.98	1049.18	1039.84		69.05	1066.79	1013.04	1044.56	1021.43	1024.5	1019.38
69	1083.85	1033.31	1057.67	1042.82	1048.59	1039.56		69	1064.98	1012.94	1043.19	1021.18	1024.17	1019.03
68.95	1082.4	1033.25	1056.72	1042.6	1048.08	1039.37		68.95	1062.76	1012.34	1041.39	1020.43	1023.86	1018.81
68.9	1080.88	1033.05	1055.69	1042.24	1047.7	1039.28		68.9	1060.99	1012.11	1040.03	1020.07	1023.38	1018.56
68.85	1079.57	1033.01	1054.86	1042.05	1047.28	1039.14		68.85	1059.47	1012.06	1038.92	1019.88	1023.12	1018.2
68.8	1078.25	1032.9	1053.99	1041.79	1046.77	1038.9		68.8	1057.79	1011.77	1037.62	1019.46	1022.77	1017.7
68.75	1077.01	1032.82	1053.19	1041.57	1046.45	1038.83		68.75	1056.07	1011.39	1036.29	1018.94	1021.94	1017.35
68.7	1075.79	1032.71	1052.41	1041.32	1045.97	1038.6		68.7	1054.5	1011.08	1035.08	1018.51	1021.49	1017.25
68.65	1074.61	1032.6	1051.65	1041.07	1045.55	1038.41		68.65	1052.9	1010.69	1033.84	1018	1021.22	1017.15
68.6	1073.48	1032.49	1050.92	1040.82	1045.27	1038.36		68.6	1051.25	1010.2	1032.54	1017.38	1020.72	1016.87
68.55	1072.44	1032.45	1050.29	1040.64	1044.99	1038.3		68.55	1049.72	1009.77	1031.34	1016.84	1020.13	1016.81
68.5	1071.37	1032.32	1049.6	1040.39	1044.66	1038.17		68.5	1048.43	1009.54	1030.38	1016.5	1019.63	1016.66
68.45	1070.27	1032.13	1048.88	1040.07	1044.19	1037.91		68.45	1046.9	1009.03	1029.17	1015.87	1019.05	1016.01
68.4	1069.19	1031.93	1048.16	1039.75	1043.9	1037.8		68.4	1045.57	1008.66	1028.15	1015.4	1018.38	1015.73
68.35	1068.35	1031.93	1047.68	1039.63	1043.54	1037.63		68.35	1044.51	1008.53	1027.39	1015.16	1017.77	1015.64
68.3	1067.64	1032.04	1047.32	1039.62	1043.22	1037.49		68.3	1043.38	1008.29	1026.55	1014.82	1017.37	1015.3
68.25	1066.79	1031.97	1046.81	1039.44	1042.88	1037.32		68.25	1042.21	1007.99	1025.68	1014.41	1016.69	1014.87
68.2	1065.85	1031.79	1046.2	1039.14	1042.55	1037.15		68.2	1041.31	1007.91	1025.05	1014.24	1016.17	1014.52
68.15	1064.95	1031.63	1045.63	1038.87	1042.22	1036.99		68.15	1040.42	1007.82	1024.43	1014.04	1015.88	1014.09
68.1	1064.16	1031.54	1045.15	1038.68	1041.97	1036.88		68.1	1039.26	1007.41	1023.53	1013.54	1015.49	1013.55
68.05	1063.36	1031.43	1044.65	1038.46	1041.64	1036.7		68.05	1038.19	1007.09	1022.73	1013.12	1015.04	1013.08
68	1062.63	1031.35	1044.22	1038.28	1041.26	1036.46		68	1037.19	1006.79	1021.98	1012.74	1014.82	1012.81

## Sheet: Fig. 2d
Photon energy (eV)	Absorbance (a. u.)	Absorbance (a. u.)	Absorbance (a. u.)
11369.5	0.01507	0.00601	0.01622
11374.2	0.01434	0.00557	0.01512
11379	0.01409	0.0051	0.01402
11384.1	0.01248	0.00455	0.01285
11389.1	0.01103	0.0043	0.01171
11394.1	0.00925	0.00394	0.01058
11399	0.009	0.00375	0.00947
11404.1	0.00731	0.00337	0.00835
11409.1	0.00678	0.00304	0.00722
11414.3	0.00594	0.00255	0.00604
11419.1	0.00543	0.00215	0.00504
11424	0.00438	0.00172	0.00401
11429.1	0.00361	0.00119	0.00291
11434.1	0.00271	0.000898906	0.00184
11439.1	0.00151	0.000430802	0.000926024
11444	0.00105	0.00018399	5.71687e-06
11449.1	-0.000355656	-0.000256801	-0.000976199
11454.3	-0.000103284	-0.000607565	-0.00198
11459.2	-0.0013	-0.000994675	-0.00269
11464	-0.00226	-0.00133	-0.00338
11469.1	-0.00294	-0.00156	-0.00404
11474.1	-0.0035	-0.00189	-0.00468
11479.1	-0.00351	-0.00198	-0.00508
11484.1	-0.00418	-0.00216	-0.00547
11489.1	-0.0048	-0.0022	-0.00558
11494.3	-0.00478	-0.00223	-0.00568
11499.2	-0.00433	-0.00213	-0.00547
11504	-0.00408	-0.0019	-0.00525
11509.1	-0.00385	-0.0015	-0.00401
11514.1	-0.00275	-0.000818582	-0.00277
11519.1	-0.00129	0.000152905	-0.000109882
11524.1	0.000871623	0.00153	0.00269
11529.2	0.00328	0.00368	0.00881
11534.3	0.00701	0.00696	0.01565
11539	0.01419	0.01166	0.03023
11544.1	0.02449	0.0207	0.04671
11544.3	0.02561	0.02093	0.04747
11544.6	0.02657	0.02143	0.04922
11544.9	0.02775	0.02202	0.0513
11545.3	0.02905	0.02252	0.05324
11545.6	0.0287	0.02302	0.05516
11545.9	0.03036	0.0236	0.05727
11546.2	0.03037	0.02406	0.05922
11546.5	0.03124	0.02468	0.06138
11546.7	0.03139	0.02518	0.06338
11547	0.03254	0.02585	0.0657
11547.3	0.03374	0.02664	0.06793
11547.6	0.03548	0.02752	0.07045
11547.9	0.03664	0.02865	0.07327
11548.2	0.0386	0.02966	0.07587
11548.5	0.04087	0.03107	0.07919
11548.8	0.04106	0.0322	0.08195
11549.1	0.0426	0.03355	0.08513
11549.4	0.04363	0.03493	0.08817
11549.7	0.04539	0.03634	0.09163
11550	0.04768	0.03781	0.09502
11550.3	0.04997	0.03916	0.09881
11550.6	0.05219	0.04089	0.10316
11550.9	0.05412	0.04242	0.10794
11551.2	0.05534	0.04405	0.11265
11551.6	0.05753	0.04579	0.11834
11551.9	0.05847	0.0472	0.12278
11552.2	0.06071	0.04876	0.12851
11552.4	0.0611	0.05058	0.1341
11552.7	0.06359	0.05243	0.13987
11553	0.06613	0.05452	0.14581
11553.3	0.06969	0.05718	0.15308
11553.6	0.07349	0.06039	0.16085
11553.9	0.07635	0.06364	0.16918
11554.2	0.07987	0.06759	0.17827
11554.5	0.08352	0.07139	0.18757
11554.8	0.08641	0.07521	0.1974
11555.1	0.09054	0.07933	0.20882
11555.4	0.09426	0.08248	0.21863
11555.7	0.09887	0.08603	0.23215
11556	0.10382	0.08901	0.24468
11556.3	0.11097	0.09214	0.26059
11556.6	0.11614	0.09562	0.27647
11557	0.12175	0.09901	0.29567
11557.3	0.1254	0.10283	0.31421
11557.6	0.12874	0.10645	0.33518
11557.9	0.13353	0.11016	0.3586
11558.1	0.13799	0.11426	0.38045
11558.4	0.14521	0.1186	0.40502
11558.7	0.15257	0.12417	0.43391
11559	0.16375	0.13035	0.46508
11559.3	0.17267	0.13838	0.50147
11559.6	0.18531	0.14881	0.54076
11559.9	0.19648	0.16018	0.58646
11560.2	0.20997	0.17367	0.63038
11560.5	0.22262	0.18783	0.68619
11560.8	0.23493	0.2031	0.73581
11561.1	0.24933	0.2204	0.79869
11561.4	0.26729	0.23924	0.85663
11561.7	0.29238	0.26018	0.92968
11562	0.32137	0.28323	1.00028
11562.3	0.35173	0.3103	1.08996
11562.6	0.37816	0.34	1.17696
11563	0.4019	0.372	1.27141
11563.3	0.42465	0.40743	1.36623
11563.5	0.44543	0.43737	1.44178
11563.9	0.47465	0.48179	1.53697
11564.1	0.50636	0.52412	1.61201
11564.4	0.55082	0.57615	1.68667
11564.7	0.60957	0.63832	1.74261
11565	0.67767	0.71656	1.80374
11565.3	0.75771	0.81192	1.84092
11565.6	0.84011	0.91151	1.87748
11565.9	0.91819	1.01506	1.88211
11566.2	0.99962	1.11135	1.88439
11566.5	1.07273	1.17689	1.85925
11566.8	1.15179	1.22948	1.82914
11567.1	1.23156	1.25662	1.7804
11567.4	1.32274	1.27474	1.73166
11567.7	1.41357	1.28367	1.6635
11568	1.47912	1.28591	1.59728
11568.4	1.5307	1.2837	1.51138
11568.7	1.5533	1.27819	1.43826
11569	1.57043	1.26817	1.36419
11569.3	1.58173	1.25725	1.29718
11569.6	1.58831	1.24518	1.23254
11569.8	1.58693	1.23006	1.17274
11570.1	1.57743	1.21561	1.12076
11570.4	1.55742	1.19746	1.07274
11570.7	1.51898	1.17586	1.02563
11571	1.47585	1.15491	0.98401
11571.3	1.4231	1.13019	0.94791
11571.6	1.37415	1.10912	0.91406
11571.9	1.32419	1.08743	0.88602
11572.2	1.28667	1.07175	0.86206
11572.5	1.2437	1.05547	0.8427
11572.8	1.20559	1.04358	0.82577
11573.1	1.164	1.03076	0.81286
11573.4	1.12263	1.02154	0.80147
11573.7	1.07996	1.01113	0.79275
11574	1.04814	1.00192	0.78413
11574.3	1.02918	0.9939	0.7793
11574.7	1.0102	0.98628	0.77482
11575	0.99794	0.98026	0.77235
11575.3	0.98681	0.97433	0.77025
11575.6	0.9726	0.96931	0.76968
11575.8	0.96051	0.96469	0.76932
11576.1	0.94639	0.9604	0.76992
11576.4	0.93258	0.95703	0.77052
11576.7	0.92039	0.95392	0.77215
11577	0.9131	0.95257	0.7737
11577.3	0.90618	0.95264	0.77587
11577.6	0.90121	0.9542	0.77778
11577.9	0.89881	0.95702	0.78087
11578.2	0.89699	0.9607	0.78371
11578.5	0.89434	0.96436	0.78688
11578.8	0.89413	0.96796	0.78991
11579.1	0.89472	0.97167	0.79357
11579.4	0.89716	0.97471	0.79706
11579.7	0.89801	0.97843	0.80159
11580	0.90165	0.98168	0.80612
11580.4	0.90529	0.98538	0.81049
11580.7	0.90469	0.9884	0.81425
11581	0.90657	0.99101	0.81753
11581.3	0.90797	0.99401	0.82105
11581.5	0.91174	0.9963	0.82414
11581.8	0.91343	0.9987	0.82737
11582.1	0.91717	1.00073	0.83016
11582.4	0.91978	1.00227	0.83296
11582.7	0.9197	1.00314	0.83606
11583	0.92283	1.00259	0.83899
11583.3	0.92235	1.00028	0.84189
11583.6	0.92375	0.99675	0.84476
11583.9	0.92153	0.99171	0.84787
11584.2	0.92358	0.98617	0.85089
11584.5	0.92361	0.97938	0.85325
11584.8	0.92146	0.9738	0.85542
11585.1	0.92385	0.96734	0.85915
11585.4	0.92125	0.96229	0.86275
11585.7	0.92228	0.95727	0.86683
11586	0.9225	0.9531	0.87075
11586.4	0.9212	0.95053	0.87401
11586.7	0.92353	0.94812	0.87771
11587	0.92247	0.94691	0.88088
11587.3	0.92198	0.94588	0.8844
11587.5	0.92243	0.94526	0.88716
11587.8	0.92018	0.94497	0.89006
11588.1	0.9223	0.94498	0.89298
11588.4	0.92507	0.94528	0.89615
11588.7	0.92641	0.94588	0.89913
11589	0.92882	0.94709	0.90248
11589.3	0.92954	0.94857	0.90493
11589.6	0.92997	0.95074	0.90742
11589.9	0.9324	0.95335	0.91026
11590.2	0.9344	0.95623	0.9129
11590.5	0.93713	0.95939	0.91487
11590.8	0.938	0.96228	0.91671
11591.1	0.94176	0.96565	0.91862
11591.4	0.94501	0.9689	0.9205
11591.8	0.94796	0.97342	0.9232
11592	0.95026	0.97676	0.92521
11592.4	0.95159	0.98148	0.92734
11592.7	0.9519	0.98529	0.92908
11592.9	0.95477	0.98987	0.93151
11593.2	0.9594	0.99459	0.9339
11593.5	0.96082	0.99984	0.93597
11593.8	0.96506	1.00589	0.93811
11594.1	0.96868	1.01286	0.94057
11594.4	0.97265	1.0209	0.94324
11594.7	0.9796	1.02837	0.94566
11595	0.98247	1.03646	0.94828
11595.3	0.98608	1.04272	0.95129
11595.6	0.98866	1.04802	0.95428
11595.9	0.99206	1.05152	0.95729
11596.2	0.99312	1.0536	0.96001
11596.5	0.99415	1.05435	0.96342
11596.8	0.99503	1.05377	0.96664
11597.1	0.99681	1.05207	0.96933
11597.4	0.99975	1.04943	0.97261
11597.7	0.99923	1.04619	0.97625
11598.1	0.99944	1.04246	0.98021
11598.4	0.99817	1.03916	0.9837
11598.7	0.99953	1.03476	0.98726
11598.9	0.99854	1.03145	0.98996
11599.2	0.99716	1.02685	0.9929
11599.5	0.99726	1.02238	0.99661
11599.8	0.9997	1.01787	1.00022
11600.1	1.00016	1.01181	1.00348
11600.4	1.00053	1.00706	1.00639
11600.7	1.00012	1.00169	1.00992
11601	0.99962	0.99762	1.01317
11601.3	1.00415	0.99378	1.01673
11601.6	1.00396	0.99073	1.02022
11601.9	1.00321	0.98875	1.02358
11602.2	1.00329	0.98718	1.02688
11602.5	1.0042	0.98618	1.03
11602.8	1.00642	0.98521	1.03327
11603.1	1.00591	0.98442	1.0372
11603.4	1.00736	0.98367	1.04111
11603.8	1.00969	0.98306	1.04406
11604.1	1.00876	0.9825	1.04731
11604.3	1.01074	0.98201	1.05063
11605.4	1.01447	0.97957	1.06482
11606.3	1.01751	0.97563	1.07617
11607.4	1.01934	0.96814	1.08928
11608.3	1.02307	0.96121	1.10104
11609.4	1.02597	0.95704	1.11266
11610.6	1.03172	0.95706	1.1226
11611.3	1.03381	0.95898	1.12798
11612.3	1.0397	0.96604	1.13043
11613.4	1.04747	0.97727	1.12875
11614.3	1.05247	0.98492	1.12727
11615.4	1.05838	0.99287	1.11817
11616.6	1.06166	1.00151	1.10682
11617.3	1.0641	1.00698	1.10062
11618.3	1.06765	1.0182	1.08764
11619.3	1.06708	1.02867	1.07453
11620.3	1.06775	1.03631	1.06243
11621.4	1.06413	1.04091	1.04897
11622.6	1.06187	1.04195	1.03492
11623.3	1.0582	1.04118	1.02702
11624.3	1.05026	1.03726	1.01653
11625.3	1.04654	1.03249	1.00636
11626.3	1.03707	1.02971	0.9973
11627.4	1.03031	1.0267	0.9891
11628.6	1.02474	1.0238	0.98114
11629.3	1.02064	1.02162	0.97625
11630.3	1.0132	1.01717	0.97151
11631.4	1.01004	1.01316	0.96708
11632.3	1.00379	1.01003	0.96303
11633.4	0.99895	1.00745	0.96071
11634.6	0.99526	1.00546	0.95893
11635.3	0.99095	1.00408	0.95788
11636.3	0.98843	1.00104	0.95694
11637.4	0.98459	0.9977	0.95665
11638.3	0.98264	0.99519	0.95637
11639.5	0.97759	0.99212	0.95661
11640.5	0.97729	0.98877	0.95802
11641.3	0.97623	0.98499	0.95914
11642.3	0.97463	0.97883	0.96059
11643.4	0.97153	0.9732	0.96156
11644.3	0.9706	0.969	0.96233
11645.5	0.96882	0.96505	0.96334
11646.4	0.96862	0.96279	0.96441
11647.3	0.96792	0.96037	0.96618
11648.4	0.96753	0.95831	0.96814
11649.4	0.96785	0.9574	0.96999
11650.3	0.96785	0.95718	0.97156
11651.6	0.9689	0.95734	0.97361
11652.4	0.97084	0.95772	0.97478
11653.3	0.9707	0.95892	0.97627
11654.4	0.97059	0.96179	0.97769
11655.3	0.9746	0.96572	0.97898
11656.3	0.97704	0.97011	0.98029
11657.6	0.97838	0.97612	0.98214
11658.3	0.97908	0.97991	0.98331
11659.3	0.98315	0.98564	0.98481
11660.4	0.98542	0.99194	0.98648
11661.3	0.98886	0.99552	0.9882
11662.3	0.99	0.99823	0.99021
11663.6	0.99221	1.00104	0.99278
11664.3	0.99278	1.00238	0.99415
11665.3	0.99597	1.0043	0.99652
11666.4	0.99733	1.00554	0.99943
11667.3	0.99999	1.00586	1.00194
11668.4	1.00178	1.00575	1.00475
11669.6	1.00321	1.00526	1.00873
11670.3	1.00047	1.00491	1.01083
11671.3	1.00398	1.00404	1.01398
11672.4	1.00586	1.00299	1.01732
11673.3	1.00845	1.0024	1.02029
11674.4	1.00899	1.00183	1.02361
11675.6	1.00982	1.00123	1.02748
11676.3	1.01028	1.00076	1.02957
11677.3	1.01226	0.99984	1.03195
11678.4	1.01328	0.99885	1.03402
11679.3	1.01559	0.99838	1.03583
11680.4	1.01605	0.99825	1.03796
11681.6	1.01739	0.99872	1.03931
11682.3	1.016	0.9992	1.03963
11683.3	1.01777	1.00051	1.04009
11684.4	1.0183	1.00232	1.04059
11685.3	1.01811	1.00366	1.0409
11686.4	1.01953	1.00513	1.04011
11687.6	1.02101	1.00663	1.03928
11688.3	1.02141	1.00763	1.03879
11689.3	1.02005	1.00917	1.03807
11690.4	1.02042	1.0103	1.03642
11691.3	1.02024	1.01074	1.03473
11692.4	1.01966	1.01066	1.03267
11693.6	1.01793	1.00987	1.03055
11694.3	1.01652	1.00905	1.02918
11695.3	1.01527	1.00674	1.02705
11696.4	1.0132	1.00384	1.02482
11697.3	1.0114	1.00185	1.02286
11698.5	1.00945	0.99956	1.02043
11699.6	1.00805	0.99697	1.01802
11700.3	1.00455	0.99473	1.0165
11701.3	1.00344	0.99043	1.01433
11702.4	1.00267	0.98564	1.01211
11703.3	0.99713	0.98171	1.01022
11704.4	0.99668	0.97766	1.00819
11705.6	0.99447	0.9742	1.0061
11706.3	0.99555	0.97216	1.00488
11707.3	0.99128	0.96928	1.00308
11708.4	0.99056	0.96765	1.00171
11709.3	0.98961	0.96719	1.00066
11710.4	0.98912	0.96706	0.9994
11711.6	0.98784	0.96733	0.99809
11712.3	0.98653	0.96767	0.99736
11713.3	0.98629	0.9688	0.99642
11714.4	0.98688	0.97053	0.99555
11716.5	0.9854	0.97477	0.99371
11718.5	0.98677	0.97969	0.99175
11720.4	0.98741	0.98522	0.98978
11722.5	0.98843	0.98906	0.98792
11724.5	0.99007	0.99283	0.98726
11726.4	0.99081	0.99683	0.98661
11728.5	0.99006	1.00022	0.98662
11730.5	0.99296	1.00302	0.98687
11732.4	0.99392	1.00569	0.98715
11734.5	0.99479	1.00731	0.98754
11736.5	0.9972	1.00847	0.9879
11738.4	0.99681	1.00888	0.98885
11740.5	0.99832	1.00852	0.9902
11742.5	1.00012	1.0078	0.99148
11744.4	0.99884	1.00739	0.99294
11746.5	1.00105	1.00802	0.99455
11748.5	1.00196	1.00926	0.99696
11750.4	1.00281	1.0117	1.00002
11752.5	1.00576	1.0148	1.00328
11754.5	1.00664	1.01787	1.00552
11756.4	1.00767	1.02001	1.00737
11758.5	1.00943	1.02035	1.00929
11760.5	1.0111	1.01917	1.01027
11762.4	1.00977	1.01483	1.01116
11764.4	1.00986	1.00874	1.01283
11766.6	1.00898	1.00163	1.01597
11768.4	1.00798	0.99518	1.01871
11770.4	1.00635	0.9921	1.01991
11772.6	1.0042	0.9889	1.01972
11774.4	1.0034	0.98613	1.01957
11776.4	1.00393	0.98439	1.01872
11778.6	1.00208	0.98305	1.01749
11780.4	1.0013	0.98201	1.0165
11782.4	1.00129	0.98197	1.01571
11784.6	0.99992	0.98202	1.01486
11786.4	1.00035	0.98219	1.0142
11788.3	1.00097	0.98259	1.01286
11790.7	1.00064	0.9833	1.01123
11792.3	1.00013	0.984	1.01009
11794.3	1.00019	0.98506	1.00866
11796.7	1.0001	0.9867	1.00696
11798.4	1.00054	0.98863	1.00578
11800.3	1.0007	0.99147	1.00461
11802.7	1.00156	0.99594	1.00316
11804.3	1.00126	1.00001	1.00224
11806.3	1.00283	1.00356	1.00192
11808.7	1.00375	1.00841	1.00153
11810.3	1.00296	1.01252	1.00128
11812.3	1.00617	1.01702	1.00065
11814.7	1.00617	1.02117	0.99987
11817.4	1.00568	1.02395	0.99912
11820.5	1.00667	1.0249	0.99848
11823.4	1.00707	1.02315	0.99784
11826.4	1.00652	1.02003	0.99709
11829.4	1.00382	1.01475	0.99627
11832.4	1.00436	1.01028	0.99477
11835.4	1.00033	1.00229	0.99331
11838.4	0.99792	0.99534	0.99271
11841.4	0.99696	0.98958	0.99213
11844.4	0.9958	0.98735	0.99205
11847.4	0.99487	0.98625	0.99207
11850.4	0.99382	0.98691	0.99181
11853.4	0.99476	0.98918	0.99143
11856.5	0.99586	0.99152	0.99195
11859.4	0.99565	0.99322	0.99338
11862.5	0.99636	0.99324	0.99437
11865.4	0.99554	0.99145	0.99361
11868.6	0.99615	0.99006	0.99277
11871.4	0.99677	0.9897	0.99314
11874.6	0.99702	0.99098	0.99357
11877.4	0.99859	0.99356	0.99511
11880.5	1.00014	0.99714	0.99736
11883.4	1.00093	1.00083	0.99912
11886.4	1.00204	1.00507	1.00034
11889.5	1.00272	1.00905	1.0016
11892.3	1.00511	1.01236	1.00267
11895.5	1.00485	1.01519	1.0039
11898.3	1.00592	1.0167	1.0044
11901.6	1.00652	1.01645	1.00471
11904.3	1.00494	1.01494	1.00484
11907.5	1.00597	1.01166	1.00457
11910.3	1.00426	1.00684	1.00434
11913.5	1.00194	1.00109	1.00426
11916.3	1.00121	0.99654	1.00422
11919.5	1.00025	0.9935	1.00393
11922.3	0.99949	0.99119	1.00341
11925.5	0.9987	0.99032	1.00283
11928.4	0.99952	0.9906	1.00274
11931.5	0.99687	0.99171	1.00265
11934.4	0.99839	0.99317	1.00195
11937.4	0.99819	0.9945	1.00061
11940.4	0.9977	0.99563	0.9993
11943.4	0.99776	0.99665	0.99795
11946.4	0.99712	0.9972	0.99662
11949.5	0.99767	0.99705	0.99673
11952.4	0.99849	0.99621	0.99846
11955.5	0.99743	0.9954	1.00031
11958.4	0.9977	0.99462	1.00016
11961.5	0.99682	0.9948	0.9998
11964.4	0.99677	0.99623	0.99962
11967.5	0.99823	0.99849	0.99981
11970.4	0.99845	1.001	0.99998
11973.3	0.99874	1.00339	1.0004
11976.5	0.99957	1.00525	1.00098
11979.3	0.99952	1.0064	1.00148
11982.6	1.00019	1.00737	1.00186
11985.3	1.0001	1.00801	1.00216
11988.6	1.00124	1.00894	1.00259
11991.3	1.00126	1.00969	1.003
11994.5	1.00158	1.01031	1.00348
11997.3	1.00051	1.01003	1.00356
12000.5	1.00116	1.00887	1.00348
12003.4	1.00144	1.00713	1.00342
12006.5	1.0005	1.00528	1.00324
12009.4	0.9992	1.0017	1.00307
12012.5	0.99882	0.99773	1.00301
12015.4	0.99902	0.99392	1.00333
12019.5	0.9971	0.99069	1.00377
12023.2	0.99706	0.98827	1.00407
12027.5	0.99583	0.98791	1.0044
12031.4	0.99597	0.98889	1.00463
12035.3	0.99617	0.99053	1.00485
12039.4	0.99652	0.99257	1.00462
12043.6	0.99768	0.99462	1.00412
12047.4	0.99943	0.99637	1.00393
12051.4	0.99792	0.99818	1.00398
12055.3	1.00004	0.99991	1.004
12059.5	0.99945	1.00181	1.00394
12063.4	0.99993	1.0033	1.00369
12067.3	1.00134	1.00432	1.00275
12071.4	1.00308	1.00506	1.00174
12075.5	1.00072	1.0056	1.00077
12079.4	1.00157	1.0062	0.99989
12083.4	1.00148	1.00685	0.99896
12087.3	1.00001	1.00659	0.99807
12091.5	1.00106	1.00539	0.99689
12095.4	1.00098	1.00443	0.99565
12099.3	1.0002	1.00244	0.99455
12103.4	0.99886	1.00085	0.99375
12107.5	0.99825	0.99989	0.99294
12111.4	0.99785	0.99844	0.99236
12115.4	0.99855	0.99739	0.99175
12119.2	0.99799	0.99654	0.99144
12123.5	0.99754	0.99517	0.9912
12127.4	0.99662	0.99397	0.99115
12131.3	0.99736	0.99298	0.99128
12135.4	0.99733	0.99242	0.99145
12139.6	0.99682	0.99237	0.99182
12143.4	0.99666	0.99297	0.99217
12147.5	0.99708	0.99409	0.99272
12151.2	0.99853	0.99507	0.99328
12155.5	0.99751	0.99618	0.99411
12159.4	0.99785	0.99741	0.99512
12163.3	1.00001	0.99883	0.99607
12167.4	0.99981	1.00041	0.99643
12171.4	1.00041	1.00193	0.99678
12175.4	1.00033	1.00318	0.99708
12179.5	0.99991	1.00435	0.99736
12183.2	0.99976	1.00532	0.99762
12187.4	1.00166	1.00616	0.99794
12191.6	1.00198	1.00664	0.99826
12195.4	1.00071	1.00673	0.99848
12199.4	1.00266	1.00658	0.99871
12203.2	1.00194	1.00593	0.99938
12207.5	1.00251	1.00487	1.00119
12211.5	1.00186	1.00405	1.0029
12215.4	1.00189	1.00243	0.99731
12220.4	1.00205	1.00076	0.98901
12225.5	1.00202	1.00003	0.99101
12230.6	1.0013	0.99937	0.99722
12235.3	1.00154	0.99902	0.99957
12240.4	1.0007	0.99852	1.00067
12245.5	1.00278	0.99807	1.00147
12250.7	1.00157	0.99784	1.00216
12255.3	1.00116	0.99695	1.00232
12260.4	1.00117	0.99602	1.00225
12265.4	1.00068	0.99571	1.00246
12270.6	1.0003	0.99608	1.0029
12275.3	1.00192	0.99707	1.00337
12280.5	1.0024	0.99856	1.00399
12285.3	1.00164	1.00045	1.00429
12290.5	1.00207	1.00275	1.00421
12295.3	1.00456	1.00478	1.00402
12300.5	1.00316	1.00677	1.00353
12305.3	1.0037	1.00817	1.00317
12310.4	1.00402	1.00907	1.00324
12315.3	1.00531	1.00964	1.00344
12320.5	1.0051	1.00918	1.00707
12325.3	1.00502	1.00838	1.01036
12330.4	1.00636	1.00749	1.00791
12335.2	1.00573	1.00598	1.00506
12340.5	1.00547	1.00455	1.00133
12345.3	1.00488	1.00344	0.99778
12350.5	1.00476	1.00264	0.99768
12355.2	1.00514	1.00258	1.0001
12360.5	1.00546	1.0023	1.00223
12365.3	1.00529	1.00227	1.00338

## Sheet: Fig. 2e
R (Å)	l FT k3 c(k) l	l FT k3 c(k) l	l FT k3 c(k) l
0	0.05951	0.04713	0.12353
0.03068	0.06455	0.04911	0.11644
0.06136	0.0763	0.05397	0.09627
0.09204	0.08899	0.05948	0.06682
0.12272	0.09856	0.06367	0.03881
0.1534	0.10286	0.06526	0.04387
0.18408	0.10113	0.06378	0.07535
0.21476	0.09394	0.05952	0.10544
0.24544	0.08334	0.05368	0.1254
0.27612	0.07323	0.04853	0.13145
0.3068	0.06908	0.04696	0.12224
0.33748	0.07431	0.05057	0.09871
0.36816	0.08638	0.05787	0.06484
0.39884	0.09992	0.06582	0.03492
0.42951	0.11065	0.07168	0.05176
0.46019	0.11627	0.07343	0.09195
0.49087	0.11653	0.0697	0.1276
0.52155	0.11379	0.05978	0.1505
0.55223	0.11366	0.04366	0.15627
0.58291	0.12378	0.02305	0.14296
0.61359	0.14843	0.01773	0.1113
0.64427	0.18534	0.04587	0.06603
0.67495	0.22906	0.08061	0.034
0.70563	0.27407	0.11675	0.07714
0.73631	0.3156	0.15176	0.13541
0.76699	0.34965	0.18342	0.18379
0.79767	0.37309	0.2096	0.21238
0.82835	0.38374	0.22845	0.21387
0.85903	0.38058	0.23847	0.18369
0.88971	0.36393	0.23862	0.12217
0.92039	0.33575	0.22842	0.05986
0.95107	0.29996	0.20801	0.14089
0.98175	0.26303	0.17817	0.28977
1.01243	0.2343	0.14036	0.45708
1.04311	0.22386	0.09675	0.6276
1.07379	0.23572	0.0508	0.78795
1.10447	0.26382	0.02041	0.92548
1.13515	0.29787	0.05323	1.02911
1.16583	0.32963	0.0932	1.09059
1.19651	0.35459	0.1264	1.10569
1.22718	0.37174	0.1495	1.07568
1.25786	0.38337	0.16038	1.00909
1.28854	0.39485	0.15779	0.92418
1.31922	0.41347	0.14139	0.85147
1.3499	0.44593	0.1118	0.83004
1.38058	0.49518	0.07074	0.88716
1.41126	0.55924	0.02214	1.01614
1.44194	0.63249	0.03825	1.18616
1.47262	0.70778	0.09527	1.36529
1.5033	0.77804	0.15015	1.52961
1.53398	0.83699	0.19763	1.6632
1.56466	0.87962	0.23304	1.75655
1.59534	0.90237	0.25227	1.80519
1.62602	0.90333	0.25204	1.80863
1.6567	0.88231	0.23032	1.76932
1.68738	0.84094	0.18705	1.69162
1.71806	0.78267	0.12662	1.58083
1.74874	0.7128	0.07725	1.44242
1.77942	0.63849	0.12572	1.28151
1.8101	0.56846	0.23487	1.10281
1.84078	0.51212	0.35983	0.91079
1.87146	0.47709	0.48754	0.71017
1.90214	0.46544	0.60929	0.5064
1.93282	0.47192	0.71731	0.30621
1.9635	0.48687	0.8047	0.11994
1.99418	0.50076	0.8658	0.07518
2.02485	0.50684	0.8968	0.21314
2.05553	0.50163	0.89644	0.32563
2.08621	0.4846	0.86692	0.40029
2.11689	0.45779	0.81521	0.43323
2.14757	0.42534	0.75496	0.42418
2.17825	0.39301	0.70804	0.37663
2.20893	0.36718	0.70156	0.29879
2.23961	0.35293	0.75443	0.20724
2.27029	0.35177	0.8636	0.14499
2.30097	0.36085	1.00936	0.18025
2.33165	0.37476	1.16938	0.27188
2.36233	0.38818	1.32536	0.36142
2.39301	0.39764	1.4638	0.42652
2.42369	0.40206	1.5754	0.45685
2.45437	0.40276	1.65468	0.44783
2.48505	0.40295	1.69973	0.39986
2.51573	0.40689	1.71214	0.31879
2.54641	0.41831	1.69681	0.21994
2.57709	0.43879	1.66147	0.15064
2.60777	0.46702	1.6159	0.19808
2.63845	0.49928	1.57042	0.31514
2.66913	0.53077	1.53386	0.43578
2.69981	0.55672	1.51136	0.53605
2.73049	0.57314	1.50283	0.60389
2.76117	0.57713	1.50306	0.63243
2.79185	0.567	1.50346	0.61897
2.82252	0.54228	1.49442	0.56479
2.8532	0.50367	1.4674	0.47504
2.88388	0.4529	1.41621	0.35914
2.91456	0.39264	1.33759	0.23388
2.94524	0.32636	1.23128	0.14554
2.97592	0.25837	1.09975	0.18578
3.0066	0.19416	0.94781	0.2959
3.03728	0.14155	0.78207	0.40352
3.06796	0.11189	0.6104	0.488
3.09864	0.11161	0.44168	0.54141
3.12932	0.12836	0.2862	0.56083
3.16	0.14596	0.16058	0.54696
3.19068	0.15623	0.11038	0.50351
3.22136	0.15628	0.15301	0.43701
3.25204	0.14566	0.20673	0.35669
3.28272	0.12536	0.24013	0.27547
3.3134	0.09738	0.24843	0.21241
3.34408	0.0651	0.23356	0.19066
3.37476	0.03726	0.20136	0.21206
3.40544	0.04131	0.163	0.25018
3.43612	0.0721	0.13937	0.28285
3.4668	0.10566	0.15432	0.29981
3.49748	0.13571	0.20286	0.2975
3.52816	0.15996	0.26348	0.27604
3.55884	0.17728	0.32246	0.23784
3.58952	0.18724	0.3727	0.18679
3.62019	0.18999	0.41049	0.12774
3.65087	0.18618	0.43423	0.06601
3.68155	0.17683	0.44385	0.00911
3.71223	0.16332	0.4405	0.04692
3.74291	0.1472	0.42625	0.08846
3.77359	0.13009	0.40373	0.11686
3.80427	0.11357	0.3758	0.13095
3.83495	0.0989	0.34525	0.13153
3.86563	0.08684	0.31444	0.12174
3.89631	0.07742	0.28515	0.10812
3.92699	0.06993	0.25844	0.10136
3.95767	0.06325	0.23477	0.11102
3.98835	0.05635	0.21422	0.13507
4.01903	0.04861	0.19675	0.16378
4.04971	0.04011	0.18247	0.18875
4.08039	0.03191	0.17172	0.2045
4.11107	0.02687	0.16507	0.2078
4.14175	0.02898	0.16329	0.19734
4.17243	0.03813	0.16733	0.17364
4.20311	0.05096	0.17818	0.1391
4.23379	0.06518	0.19665	0.09894
4.26447	0.07962	0.22301	0.06568
4.29515	0.09356	0.25674	0.06636
4.32583	0.1065	0.29649	0.09828
4.35651	0.11798	0.34022	0.13396
4.38719	0.12757	0.38536	0.16173
4.41786	0.13484	0.42901	0.17693
4.44854	0.13939	0.46816	0.17773
4.47922	0.14085	0.49988	0.16439
4.5099	0.13894	0.52155	0.13954
4.54058	0.13346	0.53101	0.10934
4.57126	0.12437	0.52676	0.08719
4.60194	0.11178	0.50806	0.09234
4.63262	0.096	0.47506	0.12275
4.6633	0.07749	0.42891	0.16007
4.69398	0.05694	0.37189	0.1928
4.72466	0.03532	0.30786	0.21511
4.75534	0.01541	0.24344	0.22402
4.78602	0.01686	0.19105	0.21856
4.8167	0.03619	0.17148	0.19955
4.84738	0.05568	0.19667	0.16961
4.87806	0.07313	0.25061	0.13365
4.90874	0.08779	0.31372	0.10062
4.93942	0.09921	0.37538	0.08615
4.9701	0.1072	0.43037	0.09989
5.00078	0.11177	0.47596	0.12824
5.03146	0.11312	0.51088	0.15642
5.06214	0.11164	0.53478	0.17757
5.09282	0.10783	0.54806	0.18916
5.1235	0.10234	0.55168	0.19119
5.15418	0.09585	0.547	0.18552
5.18486	0.08908	0.53567	0.17557
5.21553	0.08267	0.51947	0.1658
5.24621	0.07715	0.50015	0.16032
5.27689	0.07282	0.47935	0.16099
5.30757	0.06976	0.45846	0.16626
5.33825	0.06782	0.43854	0.17239
5.36893	0.06675	0.42028	0.17549
5.39961	0.06626	0.40399	0.17286
5.43029	0.06611	0.38967	0.16338
5.46097	0.06614	0.37706	0.14749
5.49165	0.06624	0.36573	0.12719
5.52233	0.06634	0.35522	0.10607
5.55301	0.06635	0.34501	0.08946
5.58369	0.06619	0.33465	0.08289
5.61437	0.06576	0.32373	0.08727
5.64505	0.06499	0.3119	0.09736
5.67573	0.06383	0.2989	0.10726
5.70641	0.06227	0.28457	0.11358
5.73709	0.06037	0.26886	0.11534
5.76777	0.05826	0.2518	0.11339
5.79845	0.05605	0.23359	0.11
5.82913	0.05392	0.21452	0.10816
5.85981	0.05199	0.19501	0.11033
5.89049	0.05031	0.17557	0.11693
5.92117	0.0489	0.15679	0.12623
5.95185	0.04769	0.13928	0.13547
5.98253	0.04657	0.12366	0.14218
6.0132	0.04544	0.11051	0.14468
6.04388	0.04424	0.10025	0.14216
6.07456	0.04294	0.09315	0.1347
6.10524	0.04158	0.08914	0.12305
6.13592	0.04022	0.08789	0.10855
6.1666	0.03895	0.08879	0.09299
6.19728	0.03781	0.0911	0.07837
6.22796	0.0368	0.09405	0.06661
6.25864	0.03584	0.09687	0.05887
6.28932	0.0348	0.09881	0.05474
6.32	0.03354	0.09921	0.05234
6.35068	0.0319	0.09748	0.04949
6.38136	0.02977	0.09319	0.04471
6.41204	0.02712	0.08607	0.03744
6.44272	0.02396	0.07604	0.02836
6.4734	0.02038	0.06331	0.02098
6.50408	0.01655	0.04841	0.02385
6.53476	0.01269	0.03258	0.03752
6.56544	0.00916	0.01998	0.05542
6.59612	0.00656	0.02251	0.07432
6.6268	0.00578	0.03763	0.09256
6.65748	0.00678	0.05506	0.10894
6.68816	0.00842	0.07177	0.12259
6.71884	0.01003	0.08662	0.13296
6.74952	0.01146	0.09903	0.13999
6.7802	0.01278	0.10877	0.14415
6.81087	0.01419	0.11586	0.14649
6.84155	0.01584	0.12056	0.14846
6.87223	0.01778	0.12335	0.15155
6.90291	0.01992	0.12479	0.15671
6.93359	0.02205	0.12542	0.16393
6.96427	0.02394	0.12563	0.17216
6.99495	0.02534	0.12554	0.17977
7.02563	0.02605	0.12496	0.185
7.05631	0.0259	0.12346	0.1865
7.08699	0.02478	0.12046	0.18351
7.11767	0.02268	0.11536	0.17608
7.14835	0.01961	0.10769	0.16514
7.17903	0.01569	0.09713	0.15245
7.20971	0.01107	0.08361	0.14044
7.24039	0.00594	0.06728	0.13171
7.27107	0.00073346	0.04853	0.12805
7.30175	0.00497	0.02795	0.12945
7.33243	0.0102	0.00695	0.1342
7.36311	0.01503	0.01696	0.14001
7.39379	0.01925	0.03866	0.14509
7.42447	0.02274	0.05941	0.14865
7.45515	0.02539	0.07838	0.15087
7.48583	0.02718	0.095	0.15262
7.51651	0.02813	0.10888	0.15503
7.54719	0.02831	0.11983	0.15895
7.57787	0.02784	0.12784	0.16464
7.60854	0.02685	0.1331	0.17172
7.63922	0.0255	0.13596	0.17945
7.6699	0.02393	0.13685	0.18716
7.70058	0.0223	0.13628	0.19453
7.73126	0.02069	0.13471	0.20164
7.76194	0.0192	0.13252	0.20886
7.79262	0.01786	0.12994	0.2166
7.8233	0.01669	0.12703	0.22499
7.85398	0.01571	0.1237	0.23369
7.88466	0.0149	0.11978	0.24193
7.91534	0.01428	0.11504	0.24866
7.94602	0.01383	0.10933	0.25283
7.9767	0.01355	0.10255	0.25366
8.00738	0.01339	0.09469	0.25079
8.03806	0.01333	0.08587	0.24443
8.06874	0.01331	0.07629	0.23536
8.09942	0.0133	0.06621	0.22486
8.1301	0.01327	0.05596	0.2145
8.16078	0.01323	0.04588	0.20588
8.19146	0.01314	0.03639	0.20017
8.22214	0.01301	0.02797	0.19776
8.25282	0.01283	0.02135	0.19816
8.2835	0.01257	0.01753	0.20024
8.31418	0.01225	0.0171	0.20262
8.34486	0.01187	0.01907	0.20402
8.37554	0.01153	0.02181	0.20349
8.40621	0.01135	0.02421	0.20045
8.43689	0.01149	0.02573	0.19464
8.46757	0.0121	0.02615	0.18615
8.49825	0.0132	0.02541	0.1753
8.52893	0.01468	0.02371	0.16273
8.55961	0.01636	0.02152	0.1494
8.59029	0.01802	0.0197	0.13665
8.62097	0.01946	0.01949	0.12619
8.65165	0.02052	0.02168	0.11985
8.68233	0.02109	0.02586	0.11888
8.71301	0.02111	0.03096	0.12326
8.74369	0.02059	0.03597	0.13161
8.77437	0.01964	0.04011	0.1419
8.80505	0.01843	0.04278	0.15218
8.83573	0.01725	0.04357	0.16089
8.86641	0.01644	0.04223	0.16697
8.89709	0.01628	0.03866	0.16978
8.92777	0.0169	0.03298	0.16905
8.95845	0.01815	0.02549	0.16484
8.98913	0.01973	0.01687	0.15745
9.01981	0.02134	0.00938	0.14735
9.05049	0.02276	0.01121	0.13517
9.08117	0.02385	0.02044	0.1216
9.11185	0.02455	0.03059	0.10739
9.14253	0.02491	0.04011	0.09328
9.17321	0.02501	0.04844	0.08005
9.20388	0.02494	0.05532	0.06846
9.23456	0.0248	0.06075	0.05925
9.26524	0.02465	0.06494	0.05302
9.29592	0.02446	0.06831	0.04991
9.3266	0.02415	0.07138	0.04948
9.35728	0.02359	0.07465	0.05082
9.38796	0.02266	0.07847	0.05298
9.41864	0.02123	0.08284	0.05524
9.44932	0.01927	0.08748	0.05714
9.48	0.01676	0.0919	0.05848
9.51068	0.01381	0.09547	0.05919
9.54136	0.01064	0.09761	0.05931
9.57204	0.00772	0.09788	0.059
9.60272	0.00615	0.09596	0.05851
9.6334	0.00701	0.09175	0.05819
9.66408	0.0094	0.08537	0.05848
9.69476	0.01202	0.07712	0.05992
9.72544	0.01425	0.06751	0.06298
9.75612	0.0158	0.05721	0.06797
9.7868	0.01651	0.0471	0.07492
9.81748	0.01632	0.03826	0.0836
9.84816	0.01525	0.03192	0.09356
9.87884	0.0134	0.02894	0.10423
9.90952	0.01096	0.02894	0.115
9.9402	0.00836	0.03042	0.12523
9.97088	0.00648	0.03193	0.13434

## Sheet: Fig. 2f
R (Å)	l FT k3 c(k) l	l FT k3 c(k) l
0	0.05951	0.09159
0.03068	0.06455	0.0956
0.06136	0.0763	0.1056
0.09204	0.08899	0.1174
0.12272	0.09856	0.12724
0.1534	0.10286	0.13267
0.18408	0.10113	0.13255
0.21476	0.09394	0.12695
0.24544	0.08334	0.11722
0.27612	0.07323	0.10614
0.3068	0.06908	0.09793
0.33748	0.07431	0.09691
0.36816	0.08638	0.10441
0.39884	0.09992	0.1175
0.42951	0.11065	0.13164
0.46019	0.11627	0.14303
0.49087	0.11653	0.14917
0.52155	0.11379	0.14887
0.55223	0.11366	0.14223
0.58291	0.12378	0.13076
0.61359	0.14843	0.11775
0.64427	0.18534	0.10836
0.67495	0.22906	0.10806
0.70563	0.27407	0.11848
0.73631	0.3156	0.13584
0.76699	0.34965	0.15456
0.79767	0.37309	0.17014
0.82835	0.38374	0.17981
0.85903	0.38058	0.18246
0.88971	0.36393	0.17884
0.92039	0.33575	0.17189
0.95107	0.29996	0.16698
0.98175	0.26303	0.17073
1.01243	0.2343	0.18746
1.04311	0.22386	0.21604
1.07379	0.23572	0.25142
1.10447	0.26382	0.28794
1.13515	0.29787	0.321
1.16583	0.32963	0.34758
1.19651	0.35459	0.36654
1.22718	0.37174	0.37889
1.25786	0.38337	0.38808
1.28854	0.39485	0.39983
1.31922	0.41347	0.42089
1.3499	0.44593	0.45654
1.38058	0.49518	0.50819
1.41126	0.55924	0.57295
1.44194	0.63249	0.64509
1.47262	0.70778	0.71789
1.5033	0.77804	0.78479
1.53398	0.83699	0.84008
1.56466	0.87962	0.87922
1.59534	0.90237	0.89909
1.62602	0.90333	0.89811
1.6567	0.88231	0.87642
1.68738	0.84094	0.83588
1.71806	0.78267	0.78012
1.74874	0.7128	0.7145
1.77942	0.63849	0.64593
1.8101	0.56846	0.58243
1.84078	0.51212	0.5319
1.87146	0.47709	0.49982
1.90214	0.46544	0.4866
1.93282	0.47192	0.48705
1.9635	0.48687	0.49295
1.99418	0.50076	0.49648
2.02485	0.50684	0.49223
2.05553	0.50163	0.4778
2.08621	0.4846	0.45369
2.11689	0.45779	0.42307
2.14757	0.42534	0.39143
2.17825	0.39301	0.36583
2.20893	0.36718	0.35289
2.23961	0.35293	0.35574
2.27029	0.35177	0.37209
2.30097	0.36085	0.39579
2.33165	0.37476	0.42004
2.36233	0.38818	0.43961
2.39301	0.39764	0.45151
2.42369	0.40206	0.45498
2.45437	0.40276	0.45127
2.48505	0.40295	0.44327
2.51573	0.40689	0.43496
2.54641	0.41831	0.43043
2.57709	0.43879	0.43267
2.60777	0.46702	0.44244
2.63845	0.49928	0.45806
2.66913	0.53077	0.47613
2.69981	0.55672	0.49272
2.73049	0.57314	0.5043
2.76117	0.57713	0.50824
2.79185	0.567	0.50298
2.82252	0.54228	0.48801
2.8532	0.50367	0.46372
2.88388	0.4529	0.43122
2.91456	0.39264	0.39211
2.94524	0.32636	0.3483
2.97592	0.25837	0.30176
3.0066	0.19416	0.25437
3.03728	0.14155	0.20778
3.06796	0.11189	0.16334
3.09864	0.11161	0.12218
3.12932	0.12836	0.08544
3.16	0.14596	0.05518
3.19068	0.15623	0.03736
3.22136	0.15628	0.0403
3.25204	0.14566	0.05521
3.28272	0.12536	0.071
3.3134	0.09738	0.08387
3.34408	0.0651	0.09252
3.37476	0.03726	0.09639
3.40544	0.04131	0.09534
3.43612	0.0721	0.08959
3.4668	0.10566	0.07971
3.49748	0.13571	0.06666
3.52816	0.15996	0.05192
3.55884	0.17728	0.03792
3.58952	0.18724	0.02908
3.62019	0.18999	0.03021
3.65087	0.18618	0.03828
3.68155	0.17683	0.04717
3.71223	0.16332	0.05382
3.74291	0.1472	0.05698
3.77359	0.13009	0.05632
3.80427	0.11357	0.05201
3.83495	0.0989	0.0447
3.86563	0.08684	0.0355
3.89631	0.07742	0.02625
3.92699	0.06993	0.02032
3.95767	0.06325	0.02141
3.98835	0.05635	0.0274
4.01903	0.04861	0.03391
4.04971	0.04011	0.03869
4.08039	0.03191	0.04084
4.11107	0.02687	0.04009
4.14175	0.02898	0.0366
4.17243	0.03813	0.03085
4.20311	0.05096	0.02369
4.23379	0.06518	0.01659
4.26447	0.07962	0.01259
4.29515	0.09356	0.01471
4.32583	0.1065	0.01999
4.35651	0.11798	0.02502
4.38719	0.12757	0.02842
4.41786	0.13484	0.02971
4.44854	0.13939	0.02879
4.47922	0.14085	0.02586
4.5099	0.13894	0.02137
4.54058	0.13346	0.0161
4.57126	0.12437	0.01143
4.60194	0.11178	0.00995
4.63262	0.096	0.01259
4.6633	0.07749	0.01658
4.69398	0.05694	0.02
4.72466	0.03532	0.0221
4.75534	0.01541	0.02261
4.78602	0.01686	0.02154
4.8167	0.03619	0.0191
4.84738	0.05568	0.01571
4.87806	0.07313	0.01201
4.90874	0.08779	0.00915
4.93942	0.09921	0.00862
4.9701	0.1072	0.01039
5.00078	0.11177	0.01282
5.03146	0.11312	0.01478
5.06214	0.11164	0.01579
5.09282	0.10783	0.01571
5.1235	0.10234	0.01461
5.15418	0.09585	0.0127
5.18486	0.08908	0.01035
5.21553	0.08267	0.00815
5.24621	0.07715	0.0069
5.27689	0.07282	0.00714
5.30757	0.06976	0.00832
5.33825	0.06782	0.00954
5.36893	0.06675	0.01029
5.39961	0.06626	0.01034
5.43029	0.06611	0.00968
5.46097	0.06614	0.00841
5.49165	0.06624	0.00677
5.52233	0.06634	0.00512
5.55301	0.06635	0.00411
5.58369	0.06619	0.00428
5.61437	0.06576	0.00522
5.64505	0.06499	0.00618
5.67573	0.06383	0.00676
5.70641	0.06227	0.0068
5.73709	0.06037	0.0063
5.76777	0.05826	0.00531
5.79845	0.05605	0.00402
5.82913	0.05392	0.00272
5.85981	0.05199	0.00211
5.89049	0.05031	0.00272
5.92117	0.0489	0.00375
5.95185	0.04769	0.00461
5.98253	0.04657	0.00508
6.0132	0.04544	0.00508

## Sheet: Fig. 2g
0.04994	0.05006	0.05017	0.05029	0.05041	0.05052	0.05064	0.05075	0.05087	0.05098	0.05109	0.0512	0.05132	0.05143	0.05154	0.05165	0.05176	0.05187	0.05197	0.05208	0.05219	0.05229	0.0524	0.0525	0.05261	0.05271	0.05282	0.05292	0.05302	0.05312	0.05322	0.05332	0.05342	0.05352	0.05361	0.05371	0.05381	0.0539	0.054	0.05409	0.05418	0.05428	0.05437	0.05446	0.05455	0.05464	0.05473	0.05482	0.0549	0.05499
0.05344	0.05388	0.05432	0.05476	0.0552	0.05564	0.05608	0.05652	0.05696	0.0574	0.05784	0.05829	0.05873	0.05917	0.05961	0.06005	0.06049	0.06093	0.06137	0.06181	0.06224	0.06268	0.06312	0.06356	0.06399	0.06443	0.06486	0.0653	0.06573	0.06616	0.06659	0.06702	0.06745	0.06787	0.0683	0.06872	0.06914	0.06956	0.06998	0.0704	0.07082	0.07123	0.07164	0.07205	0.07246	0.07287	0.07327	0.07367	0.07407	0.07447
0.02274	0.02336	0.02399	0.02462	0.02527	0.02593	0.02659	0.02727	0.02795	0.02864	0.02935	0.03006	0.03078	0.03151	0.03225	0.033	0.03376	0.03452	0.0353	0.03608	0.03687	0.03767	0.03848	0.0393	0.04012	0.04095	0.04179	0.04264	0.0435	0.04436	0.04523	0.0461	0.04698	0.04787	0.04877	0.04967	0.05057	0.05149	0.0524	0.05333	0.05425	0.05519	0.05612	0.05706	0.05801	0.05896	0.05991	0.06087	0.06183	0.06279
0.03413	0.03484	0.03557	0.03632	0.03708	0.03785	0.03864	0.03944	0.04026	0.0411	0.04195	0.04282	0.0437	0.0446	0.04552	0.04645	0.0474	0.04837	0.04935	0.05035	0.05137	0.0524	0.05346	0.05452	0.05561	0.05671	0.05783	0.05897	0.06012	0.06129	0.06248	0.06368	0.0649	0.06613	0.06738	0.06865	0.06993	0.07122	0.07253	0.07385	0.07519	0.07654	0.07791	0.07928	0.08067	0.08207	0.08348	0.0849	0.08633	0.08777
0.05366	0.05538	0.05712	0.05889	0.06069	0.06251	0.06436	0.06624	0.06813	0.07006	0.072	0.07397	0.07595	0.07796	0.07999	0.08204	0.0841	0.08618	0.08828	0.0904	0.09252	0.09466	0.09681	0.09898	0.10115	0.10333	0.10552	0.10771	0.10991	0.1121	0.11431	0.11651	0.11871	0.1209	0.1231	0.12528	0.12746	0.12963	0.13179	0.13393	0.13606	0.13818	0.14028	0.14235	0.14441	0.14644	0.14845	0.15044	0.15239	0.15431
0.09972	0.10324	0.10684	0.11052	0.11428	0.11811	0.12202	0.12601	0.13006	0.13419	0.13838	0.14264	0.14697	0.15135	0.15579	0.16029	0.16483	0.16943	0.17407	0.17875	0.18347	0.18822	0.193	0.1978	0.20262	0.20746	0.21231	0.21716	0.22201	0.22686	0.23169	0.23651	0.24131	0.24608	0.25081	0.25551	0.26016	0.26475	0.26929	0.27376	0.27817	0.28249	0.28673	0.29088	0.29493	0.29887	0.30271	0.30643	0.31002	0.31349
0.17757	0.18404	0.19066	0.19744	0.20438	0.21148	0.21873	0.22613	0.23369	0.2414	0.24925	0.25725	0.26539	0.27366	0.28207	0.2906	0.29926	0.30803	0.31692	0.32591	0.335	0.34419	0.35346	0.3628	0.37222	0.3817	0.39123	0.4008	0.41041	0.42004	0.42969	0.43934	0.44898	0.45861	0.46821	0.47777	0.48728	0.49673	0.5061	0.51539	0.52458	0.53366	0.54261	0.55144	0.56011	0.56863	0.57697	0.58513	0.5931	0.60086
0.23778	0.24732	0.2571	0.26712	0.27738	0.28787	0.2986	0.30955	0.32073	0.33213	0.34375	0.35558	0.36761	0.37985	0.39228	0.40489	0.41768	0.43065	0.44377	0.45704	0.47046	0.48401	0.49768	0.51146	0.52533	0.5393	0.55333	0.56743	0.58158	0.59575	0.60995	0.62415	0.63835	0.65252	0.66665	0.68073	0.69474	0.70866	0.72249	0.7362	0.74978	0.76321	0.77648	0.78958	0.80248	0.81518	0.82765	0.83988	0.85187	0.86359
0.2626	0.27422	0.28614	0.29834	0.31081	0.32356	0.33657	0.34984	0.36335	0.37709	0.39106	0.40525	0.41963	0.4342	0.44894	0.46384	0.47888	0.49406	0.50934	0.52472	0.54018	0.55571	0.57127	0.58687	0.60247	0.61807	0.63364	0.64916	0.66463	0.68001	0.6953	0.71047	0.72552	0.74042	0.75516	0.76973	0.7841	0.79827	0.81223	0.82595	0.83944	0.85267	0.86564	0.87834	0.89076	0.9029	0.91474	0.92628	0.93751	0.94844
0.26071	0.27352	0.28666	0.30011	0.31386	0.32789	0.34218	0.35672	0.37148	0.38644	0.40157	0.41687	0.43228	0.4478	0.46338	0.47901	0.49464	0.51026	0.52582	0.5413	0.55666	0.57187	0.5869	0.60172	0.61629	0.63059	0.64459	0.65826	0.67157	0.68451	0.69704	0.70914	0.72081	0.73202	0.74276	0.75302	0.7628	0.77208	0.78088	0.78919	0.79702	0.80437	0.81126	0.8177	0.82371	0.82931	0.83452	0.83937	0.84388	0.84809
0.241	0.25447	0.26834	0.28259	0.29721	0.31218	0.32746	0.34302	0.35883	0.37486	0.39106	0.4074	0.42382	0.44028	0.45672	0.47309	0.48933	0.50539	0.5212	0.5367	0.55183	0.56653	0.58074	0.59439	0.60742	0.61978	0.6314	0.64224	0.65225	0.66137	0.66958	0.67684	0.68311	0.68838	0.69264	0.69587	0.69809	0.69929	0.69951	0.69878	0.69712	0.69459	0.69125	0.68716	0.6824	0.67705	0.6712	0.66496	0.65843	0.6517
0.20605	0.21933	0.23318	0.24759	0.26254	0.27802	0.294	0.31047	0.32738	0.3447	0.36239	0.38037	0.39861	0.41702	0.43553	0.45406	0.47253	0.49083	0.50886	0.52653	0.54371	0.56029	0.57615	0.59118	0.60525	0.61824	0.63003	0.64051	0.64956	0.65709	0.66299	0.66718	0.66958	0.67012	0.66876	0.66546	0.6602	0.65299	0.64385	0.63281	0.61995	0.60535	0.58912	0.57142	0.5524	0.53226	0.51123	0.48956	0.46756	0.44554
0.15842	0.16975	0.18181	0.19463	0.20826	0.22271	0.238	0.25416	0.27119	0.28907	0.30779	0.32733	0.34763	0.36864	0.39028	0.41246	0.43508	0.45802	0.48113	0.50427	0.52727	0.54995	0.57211	0.59355	0.61407	0.63345	0.65146	0.66787	0.68248	0.69505	0.70538	0.71326	0.7185	0.72093	0.72041	0.71678	0.70996	0.69985	0.68641	0.66962	0.6495	0.6261	0.5995	0.56983	0.53725	0.50195	0.46416	0.42414	0.38218	0.33862
0.10852	0.1153	0.12273	0.13095	0.14008	0.15029	0.1617	0.17446	0.18869	0.20448	0.22193	0.24107	0.26195	0.28455	0.30885	0.33477	0.36224	0.39112	0.42126	0.45249	0.4846	0.51735	0.55048	0.5837	0.61672	0.6492	0.68082	0.71121	0.74003	0.7669	0.79148	0.81342	0.83238	0.84804	0.86012	0.86835	0.87252	0.87246	0.86804	0.8592	0.84594	0.82833	0.80651	0.78072	0.75128	0.7186	0.68322	0.64579	0.60708	0.56804
0.0777	0.07864	0.07925	0.07968	0.08017	0.08109	0.08297	0.08643	0.09213	0.10068	0.11251	0.12784	0.14673	0.16913	0.19494	0.22403	0.25624	0.29143	0.32941	0.36997	0.4129	0.45794	0.50478	0.55311	0.60257	0.65276	0.70328	0.75366	0.80345	0.85217	0.89932	0.9444	0.98695	1.02649	1.06259	1.09483	1.12286	1.14639	1.16517	1.17907	1.18802	1.19204	1.19127	1.18597	1.17649	1.16331	1.14703	1.12833	1.108	1.0869
0.07963	0.08011	0.07948	0.07756	0.07414	0.06902	0.06198	0.05278	0.04123	0.02709	0.01025	0.01019	0.03325	0.05982	0.08994	0.12373	0.16128	0.20263	0.24779	0.29672	0.34934	0.40551	0.46502	0.52764	0.59304	0.66088	0.73074	0.80215	0.87461	0.94758	1.0205	1.09275	1.16376	1.2329	1.29961	1.36332	1.4235	1.47969	1.53149	1.57857	1.62069	1.65773	1.68966	1.71655	1.73861	1.75614	1.76954	1.77931	1.786	1.79023
0.09201	0.09628	0.09998	0.103	0.10521	0.10651	0.10686	0.10628	0.10493	0.10321	0.10182	0.10192	0.10508	0.11304	0.12723	0.14837	0.17656	0.21156	0.25307	0.30081	0.35454	0.41402	0.47904	0.54934	0.62462	0.70454	0.78871	0.87666	0.9679	1.06186	1.15791	1.25543	1.35372	1.45209	1.54983	1.64626	1.74069	1.8325	1.92111	2.00598	2.0867	2.16289	2.23431	2.3008	2.36232	2.41891	2.47071	2.51795	2.56092	2.59994
0.09659	0.10412	0.11172	0.11932	0.12687	0.13433	0.14168	0.14894	0.15622	0.16369	0.17165	0.18055	0.19099	0.20373	0.21962	0.23959	0.2645	0.29513	0.33207	0.37576	0.42649	0.4844	0.54952	0.62177	0.70101	0.78699	0.87941	0.97785	1.08187	1.19092	1.30439	1.42162	1.54192	1.66454	1.78872	1.91368	2.03866	2.16291	2.28572	2.40643	2.52445	2.63926	2.7504	2.85754	2.9604	3.0588	3.15266	3.24195	3.3267	3.407
0.09097	0.10004	0.10966	0.11985	0.13059	0.14189	0.15378	0.16629	0.17948	0.19347	0.20844	0.22463	0.2424	0.26217	0.28448	0.30997	0.33932	0.37326	0.41252	0.45776	0.50961	0.56854	0.63494	0.70907	0.79106	0.88091	0.9785	1.08359	1.19585	1.31482	1.43998	1.57071	1.70634	1.84612	1.9893	2.13508	2.28268	2.43133	2.58026	2.72878	2.87625	3.02208	3.16577	3.30689	3.44509	3.58011	3.71175	3.83986	3.96436	4.08518
0.07836	0.08724	0.09697	0.10763	0.11929	0.13202	0.1459	0.16102	0.17747	0.19538	0.21489	0.23619	0.25952	0.28519	0.31356	0.3451	0.38033	0.41981	0.46418	0.51407	0.5701	0.63285	0.70284	0.78048	0.86606	0.95976	1.06162	1.17153	1.28926	1.41447	1.54667	1.6853	1.82971	1.97919	2.13297	2.29029	2.45036	2.61244	2.77581	2.93982	3.10388	3.26751	3.43027	3.59187	3.75205	3.91065	4.0676	4.22286	4.37642	4.5283
0.06311	0.07043	0.07865	0.08796	0.0985	0.11045	0.124	0.13931	0.15655	0.17591	0.19756	0.2217	0.24853	0.2783	0.31132	0.34791	0.38848	0.43347	0.48338	0.53872	0.60005	0.66787	0.74268	0.82488	0.91479	1.01261	1.11841	1.23213	1.35354	1.48231	1.61794	1.75984	1.90732	2.05964	2.21601	2.37563	2.53771	2.70154	2.86646	3.03192	3.19747	3.36282	3.52778	3.69232	3.85651	4.02053	4.18467	4.34926	4.51467	4.68126
0.04924	0.05413	0.05971	0.0662	0.07393	0.0832	0.09438	0.10777	0.1237	0.14243	0.16421	0.18926	0.21781	0.25007	0.2863	0.32674	0.37172	0.42155	0.47662	0.53731	0.60405	0.67723	0.75723	0.84435	0.93883	1.04079	1.15023	1.26698	1.39076	1.5211	1.65742	1.799	1.94504	2.09466	2.24696	2.40103	2.55604	2.71123	2.86599	3.01984	3.17252	3.32397	3.47434	3.624	3.77352	3.92366	4.0753	4.22942	4.38706	4.54921
0.0398	0.04226	0.04475	0.04755	0.05107	0.05591	0.06276	0.07233	0.08517	0.10171	0.12225	0.147	0.17614	0.20984	0.24829	0.29168	0.34024	0.39421	0.45384	0.51942	0.59122	0.66951	0.75451	0.84638	0.94523	1.05101	1.16356	1.28259	1.40762	1.53802	1.67302	1.81171	1.95308	2.09606	2.23954	2.38244	2.52378	2.6627	2.79853	2.93085	3.0595	3.18465	3.30682	3.42684	3.5459	3.66547	3.78728	3.9132	4.04522	4.18529
0.03584	0.03702	0.03746	0.03713	0.03617	0.0351	0.0351	0.0381	0.04593	0.05938	0.07839	0.10271	0.13225	0.16707	0.20726	0.25299	0.30444	0.36179	0.42523	0.49494	0.57108	0.65377	0.74309	0.83905	0.94156	1.05041	1.16526	1.2856	1.41076	1.53991	1.67206	1.80606	1.94068	2.07459	2.20646	2.33499	2.45896	2.57736	2.68937	2.79449	2.89259	2.98399	3.06945	3.15025	3.2282	3.30557	3.38509	3.46978	3.56288	3.66759
0.0356	0.03711	0.03764	0.0369	0.03454	0.03026	0.02379	0.01539	0.00999	0.02077	0.04054	0.06568	0.09599	0.13168	0.17302	0.22025	0.27359	0.33324	0.39936	0.47203	0.55134	0.63727	0.72976	0.82863	0.93363	1.04436	1.16027	1.28066	1.40466	1.53122	1.65915	1.7871	1.91363	2.03719	2.15623	2.26924	2.37478	2.47161	2.55871	2.63541	2.70146	2.75709	2.80315	2.84117	2.87341	2.90287	2.93332	2.96916	3.0152	3.07641
0.0364	0.03905	0.04097	0.04186	0.04141	0.0393	0.03526	0.02935	0.02278	0.02096	0.03141	0.05196	0.07961	0.1136	0.15394	0.20076	0.25424	0.31452	0.3817	0.45578	0.53672	0.62437	0.71852	0.81881	0.92479	1.03586	1.1513	1.27019	1.39148	1.51396	1.63627	1.75692	1.87432	1.98683	2.09275	2.19045	2.27834	2.35499	2.41917	2.46998	2.50686	2.52978	2.53935	2.53695	2.52488	2.50655	2.48654	2.47063	2.46565	2.479
0.03659	0.04043	0.04393	0.04684	0.04894	0.05003	0.05003	0.04914	0.04816	0.04889	0.05419	0.06668	0.08738	0.11614	0.15264	0.19671	0.2483	0.30737	0.37388	0.44773	0.5287	0.61651	0.71074	0.81087	0.91624	1.02604	1.13934	1.25505	1.37195	1.48871	1.60385	1.71584	1.82307	1.92389	2.01666	2.09976	2.17162	2.23076	2.27586	2.30575	2.31955	2.31675	2.29737	2.26215	2.2128	2.15235	2.08548	2.01888	1.96143	1.92395
0.03564	0.04041	0.04518	0.0498	0.05409	0.05792	0.06126	0.06423	0.06731	0.07144	0.07816	0.08932	0.10664	0.13124	0.1637	0.20423	0.25286	0.30956	0.37418	0.44653	0.52625	0.6129	0.70588	0.80447	0.9078	1.01485	1.12449	1.23544	1.34633	1.45571	1.56208	1.66392	1.75971	1.84797	1.92728	1.99627	2.05361	2.09803	2.12828	2.14314	2.14143	2.12211	2.08438	2.0279	1.95309	1.8616	1.75688	1.64504	1.5359	1.44388
0.03363	0.03896	0.04459	0.05042	0.05634	0.06226	0.06814	0.07408	0.08037	0.08761	0.09675	0.10909	0.12609	0.14909	0.17913	0.21691	0.26278	0.31689	0.37915	0.44932	0.527	0.6116	0.70238	0.79842	0.89865	1.00182	1.1066	1.21152	1.31505	1.41565	1.51178	1.60199	1.68494	1.75945	1.82449	1.87918	1.92272	1.95435	1.97321	1.97829	1.96837	1.94195	1.89742	1.83314	1.7478	1.64085	1.51318	1.36817	1.21338	1.06365
0.03083	0.03637	0.04244	0.049	0.05598	0.06333	0.07105	0.07919	0.08796	0.09777	0.10927	0.12342	0.14135	0.16431	0.19342	0.22959	0.27345	0.32533	0.38528	0.45312	0.52841	0.61049	0.69851	0.79137	0.88781	0.9864	1.08557	1.18365	1.27896	1.36982	1.45465	1.53206	1.60091	1.66037	1.70993	1.74939	1.77877	1.79814	1.80747	1.80634	1.79382	1.76826	1.72733	1.66815	1.58759	1.48271	1.35137	1.19298	1.00983	0.80992
0.02757	0.03304	0.03919	0.04603	0.05356	0.06177	0.07067	0.08032	0.09089	0.10267	0.11616	0.13206	0.15128	0.17488	0.20391	0.23933	0.28189	0.33205	0.38999	0.45558	0.52841	0.60779	0.69276	0.78212	0.87444	0.9681	1.06135	1.15231	1.23911	1.3199	1.39304	1.45711	1.51111	1.55452	1.58735	1.6102	1.62409	1.63031	1.63008	1.6241	1.61218	1.59288	1.56342	1.51975	1.45701	1.37009	1.25425	1.10577	0.92262	0.70497
0.02416	0.02933	0.03527	0.04204	0.04968	0.05824	0.06775	0.07831	0.09005	0.10322	0.1182	0.13555	0.15599	0.1804	0.20973	0.24489	0.28663	0.33549	0.39171	0.45523	0.52566	0.60228	0.6841	0.76982	0.8579	0.94657	1.03391	1.11789	1.19643	1.26753	1.32935	1.38041	1.41968	1.4468	1.46218	1.46712	1.46373	1.45478	1.4432	1.43147	1.42079	1.41042	1.39732	1.37635	1.34085	1.28363	1.19794	1.07839	0.92187	0.72855
0.02083	0.02554	0.03107	0.03748	0.04489	0.05337	0.06303	0.07396	0.08632	0.10033	0.11631	0.1347	0.1561	0.18125	0.21096	0.24605	0.28724	0.33507	0.3898	0.45139	0.51949	0.59335	0.67197	0.75398	0.83777	0.92151	1.00316	1.08057	1.15151	1.21381	1.26545	1.30475	1.3305	1.34225	1.34052	1.32702	1.30478	1.2781	1.25207	1.23172	1.2206	1.21938	1.22504	1.23107	1.22867	1.20836	1.16151	1.08182	0.96663	0.81918
0.01775	0.02192	0.02688	0.03275	0.03965	0.04773	0.05713	0.068	0.0805	0.09487	0.11137	0.1304	0.15245	0.17814	0.20815	0.2432	0.28394	0.33087	0.38424	0.44401	0.5098	0.58089	0.65623	0.73445	0.81393	0.89279	0.96897	1.04028	1.10445	1.15918	1.20229	1.23184	1.24631	1.24492	1.22789	1.19685	1.15525	1.10857	1.06428	1.03083	1.01557	1.02188	1.047	1.08246	1.11639	1.13649	1.13219	1.09637	1.02681	0.92854
0.01502	0.01861	0.02293	0.02812	0.03433	0.04176	0.0506	0.06105	0.07331	0.08761	0.10424	0.12353	0.1459	0.17187	0.20202	0.23697	0.27727	0.32335	0.37541	0.43339	0.49688	0.56515	0.63712	0.71143	0.78648	0.86042	0.93126	0.99688	1.05504	1.10347	1.13987	1.16211	1.16829	1.15709	1.12808	1.08225	1.02263	0.95505	0.88882	0.83653	0.81159	0.82248	0.86723	0.93377	1.00558	1.06682	1.10509	1.11263	1.08741	1.03491
0.01268	0.01571	0.01937	0.0238	0.02921	0.03582	0.04387	0.05362	0.06532	0.07924	0.09565	0.11486	0.13726	0.16327	0.19338	0.22811	0.26792	0.31314	0.36392	0.42012	0.4813	0.54667	0.61515	0.68539	0.75582	0.82469	0.89016	0.95026	1.00297	1.04613	1.07754	1.0949	1.09603	1.079	1.0425	0.9864	0.91249	0.82559	0.73528	0.65775	0.61532	0.62687	0.69217	0.79177	0.9017	1.00244	1.08043	1.12783	1.14285	1.13084
0.01073	0.01325	0.01627	0.01995	0.02449	0.03016	0.03727	0.04612	0.05703	0.0703	0.08621	0.10508	0.12724	0.15306	0.18296	0.21734	0.25658	0.30091	0.3504	0.40483	0.46368	0.52611	0.591	0.657	0.72258	0.78613	0.84601	0.90055	0.94803	0.98662	1.01433	1.02894	1.02804	1.00917	0.97013	0.90945	0.82715	0.72586	0.61292	0.50479	0.4338	0.44077	0.53027	0.66561	0.81209	0.94805	1.06042	1.14211	1.19173	1.21432
0.00916	0.01124	0.01368	0.01663	0.02029	0.02497	0.03103	0.03885	0.0488	0.06123	0.07644	0.09476	0.11647	0.1419	0.17141	0.20531	0.24389	0.2873	0.33549	0.38816	0.4447	0.50418	0.56542	0.62704	0.68755	0.74549	0.79945	0.84814	0.8903	0.92459	0.94943	0.96284	0.96237	0.94517	0.90822	0.84883	0.76521	0.6574	0.52881	0.39032	0.27583	0.2696	0.39307	0.56581	0.74366	0.9076	1.04699	1.15604	1.23378	1.2848
0.00792	0.00964	0.01159	0.01388	0.01669	0.02037	0.02532	0.03202	0.04091	0.05237	0.06675	0.08434	0.10544	0.13032	0.15928	0.19257	0.2304	0.27283	0.31972	0.37066	0.42494	0.48153	0.53914	0.59634	0.65164	0.70368	0.75135	0.79376	0.83023	0.86008	0.88235	0.89551	0.89723	0.88439	0.85334	0.80032	0.72211	0.61676	0.48429	0.32802	0.16202	0.1215	0.29842	0.50185	0.70041	0.88259	1.04051	1.16942	1.26855	1.34189
[truncated: 100 more columns]

## Sheet: Fig. 2h
0.18076	0.18115	0.18153	0.18192	0.1823	0.18268	0.18306	0.18343	0.18381	0.18418	0.18455	0.18491	0.18528	0.18564	0.186	0.18636	0.18672	0.18707	0.18742	0.18777	0.18812	0.18846	0.18881	0.18915	0.18948	0.18982	0.19015	0.19048	0.19081	0.19114	0.19146	0.19178	0.1921	0.19241	0.19273	0.19304	0.19335	0.19365	0.19395	0.19425	0.19455	0.19485	0.19514	0.19543	0.19572	0.196	0.19628	0.19656	0.19684	0.19711
0.11246	0.11371	0.11496	0.11622	0.11749	0.11875	0.12003	0.1213	0.12258	0.12386	0.12515	0.12644	0.12773	0.12902	0.13032	0.13162	0.13292	0.13422	0.13553	0.13684	0.13815	0.13946	0.14077	0.14208	0.1434	0.14471	0.14603	0.14734	0.14866	0.14997	0.15129	0.15261	0.15392	0.15524	0.15655	0.15786	0.15918	0.16049	0.1618	0.1631	0.16441	0.16571	0.16701	0.16831	0.1696	0.1709	0.17219	0.17347	0.17475	0.17603
0.09237	0.09372	0.09508	0.09646	0.09786	0.09927	0.1007	0.10214	0.1036	0.10507	0.10656	0.10806	0.10958	0.11112	0.11267	0.11424	0.11582	0.11742	0.11904	0.12067	0.12231	0.12397	0.12564	0.12733	0.12904	0.13076	0.13249	0.13424	0.136	0.13778	0.13957	0.14137	0.14319	0.14502	0.14686	0.14872	0.15059	0.15247	0.15436	0.15627	0.15818	0.16011	0.16205	0.164	0.16596	0.16793	0.16991	0.17189	0.17389	0.17589
0.04391	0.0437	0.04345	0.04316	0.04283	0.04246	0.04204	0.04158	0.04108	0.04053	0.03993	0.03929	0.03859	0.03785	0.03705	0.0362	0.0353	0.03434	0.03332	0.03225	0.03112	0.02993	0.02868	0.02736	0.02599	0.02455	0.02305	0.02149	0.01985	0.01816	0.01639	0.01456	0.01267	0.0107	0.00867	0.00658	0.00445	0.00234	0.00117	0.00291	0.00528	0.00778	0.01038	0.01305	0.01581	0.01864	0.02154	0.02452	0.02757	0.03069
0.08286	0.08618	0.08955	0.09297	0.09642	0.09992	0.10347	0.10705	0.11066	0.11432	0.118	0.12172	0.12548	0.12926	0.13307	0.1369	0.14077	0.14465	0.14856	0.15249	0.15645	0.16042	0.16441	0.16842	0.17244	0.17648	0.18054	0.18461	0.1887	0.19281	0.19692	0.20106	0.2052	0.20937	0.21355	0.21774	0.22195	0.22618	0.23043	0.2347	0.23899	0.2433	0.24764	0.252	0.25638	0.2608	0.26524	0.26972	0.27423	0.27878
0.25938	0.26695	0.27471	0.28265	0.29077	0.29907	0.30756	0.31622	0.32506	0.33408	0.34326	0.3526	0.36211	0.37178	0.38159	0.39156	0.40167	0.41191	0.42228	0.43278	0.44339	0.45412	0.46495	0.47587	0.48689	0.49798	0.50915	0.52039	0.53169	0.54303	0.55442	0.56584	0.57729	0.58876	0.60023	0.6117	0.62317	0.63462	0.64604	0.65743	0.66878	0.68008	0.69132	0.7025	0.7136	0.72462	0.73555	0.74638	0.75711	0.76772
0.58716	0.60395	0.62099	0.63827	0.65579	0.67353	0.69149	0.70966	0.72804	0.7466	0.76534	0.78425	0.80332	0.82253	0.84188	0.86133	0.88089	0.90054	0.92025	0.94001	0.95982	0.97963	0.99945	1.01925	1.03901	1.05871	1.07834	1.09786	1.11727	1.13653	1.15564	1.17456	1.19327	1.21176	1.23	1.24798	1.26566	1.28303	1.30007	1.31676	1.33307	1.34898	1.36448	1.37955	1.39416	1.4083	1.42195	1.43509	1.44771	1.45979
0.92679	0.95682	0.98718	1.01783	1.04876	1.07992	1.11128	1.14282	1.17449	1.20626	1.23809	1.26994	1.30177	1.33355	1.36522	1.39675	1.42809	1.45919	1.49003	1.52053	1.55068	1.58041	1.60968	1.63844	1.66666	1.69428	1.72127	1.74757	1.77316	1.79797	1.82199	1.84515	1.86744	1.88881	1.90923	1.92867	1.94709	1.96447	1.98079	1.99602	2.01014	2.02313	2.03497	2.04566	2.05518	2.06353	2.0707	2.07669	2.08149	2.08512
1.22416	1.27097	1.31833	1.36616	1.41438	1.46293	1.51171	1.56063	1.60961	1.65855	1.70735	1.75592	1.80413	1.8519	1.8991	1.94564	1.99138	2.03623	2.08007	2.12278	2.16424	2.20435	2.243	2.28006	2.31543	2.349	2.38068	2.41036	2.43796	2.46337	2.48651	2.50732	2.52571	2.54162	2.555	2.5658	2.57397	2.57949	2.58234	2.5825	2.57997	2.57476	2.56689	2.55638	2.54329	2.52766	2.50955	2.48904	2.46621	2.44116
1.43837	1.50524	1.57335	1.64257	1.7128	1.78389	1.8557	1.92807	2.00084	2.07384	2.14687	2.21974	2.29227	2.36422	2.43539	2.50555	2.57448	2.64193	2.70768	2.77146	2.83306	2.8922	2.94866	3.00219	3.05255	3.09949	3.14279	3.18223	3.21758	3.24864	3.27521	3.29711	3.31416	3.32621	3.33312	3.33477	3.33105	3.32188	3.30719	3.28694	3.26112	3.22973	3.19278	3.15035	3.10249	3.04932	2.99095	2.92755	2.85928	2.78635
1.51458	1.60023	1.68842	1.77906	1.87199	1.96709	2.06418	2.16307	2.26356	2.36543	2.46843	2.5723	2.67675	2.78149	2.8862	2.99055	3.09418	3.19674	3.29784	3.39709	3.49411	3.58846	3.67976	3.76757	3.85148	3.93107	4.00592	4.07562	4.13977	4.19798	4.24987	4.29508	4.33327	4.36412	4.38733	4.40265	4.40982	4.40867	4.39901	4.38071	4.3537	4.31792	4.27337	4.2201	4.15818	4.08776	4.00902	3.9222	3.82757	3.72548
1.43	1.52624	1.62659	1.731	1.83942	1.95176	2.06791	2.18773	2.31105	2.43768	2.56739	2.69993	2.83501	2.97231	3.11149	3.25218	3.39396	3.5364	3.67905	3.82141	3.96298	4.10323	4.2416	4.37753	4.51044	4.63974	4.76485	4.88515	5.00007	5.109	5.21139	5.30665	5.39426	5.4737	5.54448	5.60616	5.65832	5.7006	5.73269	5.75432	5.76528	5.76545	5.75473	5.73313	5.70071	5.65761	5.60404	5.54031	5.46679	5.38394
1.21951	1.3145	1.41483	1.5206	1.63186	1.74866	1.87102	1.99891	2.13229	2.27107	2.41514	2.56433	2.71844	2.87723	3.04041	3.20767	3.37862	3.55286	3.72992	3.90932	4.0905	4.2729	4.4559	4.63887	4.82112	5.00197	5.1807	5.35657	5.52885	5.69678	5.85962	6.01663	6.16709	6.3103	6.44557	6.57226	6.68977	6.79755	6.89508	6.98193	7.05772	7.12213	7.17494	7.21598	7.2452	7.2626	7.2683	7.26248	7.24544	7.21756
0.94868	1.03182	1.12089	1.21611	1.31774	1.42596	1.54097	1.66292	1.79192	1.92806	2.07137	2.22186	2.37945	2.54404	2.71547	2.89352	3.07792	3.26832	3.46434	3.66552	3.87137	4.0813	4.29472	4.51097	4.72932	4.94905	5.16936	5.38945	5.60848	5.82561	6.03997	6.25071	6.45696	6.65789	6.85266	7.04049	7.22062	7.39232	7.55493	7.70784	7.85049	7.98242	8.10321	8.21253	8.31014	8.39588	8.46967	8.53153	8.58156	8.61995
0.67768	0.74204	0.81224	0.8887	0.97185	1.06209	1.15981	1.26536	1.37906	1.50117	1.63192	1.77146	1.91991	2.07729	2.24355	2.4186	2.60223	2.79419	2.99414	3.20165	3.41623	3.63733	3.86432	4.09651	4.33316	4.57348	4.81662	5.06174	5.30792	5.55426	5.79984	6.04373	6.28502	6.52281	6.75621	6.98438	7.20651	7.42181	7.62958	7.82913	8.01987	8.20123	8.37273	8.53395	8.68455	8.82424	8.95282	9.07015	9.17618	9.27092
0.44656	0.48854	0.53569	0.58871	0.6483	0.71516	0.78994	0.87328	0.9657	1.06771	1.1797	1.30197	1.43476	1.57818	1.73226	1.89691	2.07196	2.25713	2.45202	2.65617	2.869	3.08986	3.318	3.55263	3.79288	4.03784	4.28656	4.53807	4.7914	5.04555	5.29958	5.55253	5.8035	6.05163	6.29611	6.53619	6.77118	7.00043	7.22339	7.43954	7.64843	7.84967	8.0429	8.22783	8.4042	8.57176	8.73034	8.87974	9.01984	9.1505
0.28056	0.29864	0.32019	0.34646	0.37882	0.41864	0.46717	0.52549	0.59447	0.67479	0.76693	0.87122	0.98784	1.11685	1.25818	1.41166	1.57698	1.75372	1.94132	2.13913	2.34637	2.56216	2.78552	3.0154	3.25067	3.49017	3.73271	3.9771	4.22217	4.4668	4.70992	4.95056	5.18786	5.42105	5.64953	5.8728	6.0905	6.30241	6.50843	6.70855	6.90284	7.09145	7.27456	7.45234	7.62496	7.79253	7.95513	8.11272	8.2652	8.41236
0.19912	0.19732	0.19419	0.19105	0.19029	0.19548	0.21085	0.23999	0.28476	0.3454	0.42141	0.51217	0.61718	0.73603	0.86838	1.01383	1.17193	1.3421	1.52364	1.7157	1.91728	2.12722	2.34425	2.56697	2.79387	3.02341	3.25399	3.48402	3.71197	3.93639	4.15594	4.36949	4.57608	4.77502	4.96588	5.1485	5.32304	5.48994	5.64988	5.8038	5.95284	6.09823	6.24127	6.38323	6.5253	6.66846	6.81344	6.96067	7.11027	7.26195
0.19179	0.18725	0.17803	0.16339	0.14261	0.11511	0.08086	0.04379	0.04297	0.09832	0.1724	0.25969	0.35973	0.47259	0.59833	0.73693	0.88816	1.05159	1.22657	1.41221	1.6074	1.81077	2.02077	2.23564	2.45345	2.67215	2.8896	3.10365	3.31215	3.51309	3.7046	3.88504	4.05311	4.20788	4.34886	4.47606	4.59005	4.69196	4.78349	4.86688	4.94485	5.02047	5.09706	5.17795	5.26631	5.3649	5.47589	5.60066	5.73973	5.8927
0.20735	0.21046	0.2102	0.20605	0.19757	0.18462	0.16768	0.14867	0.13284	0.1308	0.15422	0.20499	0.2781	0.36945	0.47691	0.59937	0.73611	0.88644	1.04953	1.22437	1.40968	1.60389	1.80516	2.01137	2.22016	2.42893	2.63496	2.83538	3.02731	3.20794	3.37459	3.52482	3.65657	3.76823	3.85877	3.92786	3.97599	4.00454	4.01591	4.01354	4.00196	3.98671	3.97415	3.97119	3.98477	4.02125	4.08577	4.18162	4.30991	4.4695
0.21538	0.22561	0.23405	0.2404	0.24449	0.24638	0.24647	0.24584	0.24644	0.25143	0.26501	0.29166	0.3348	0.3961	0.47576	0.57321	0.68762	0.81807	0.96351	1.12274	1.29433	1.47652	1.66727	1.86416	2.06447	2.26514	2.46287	2.65415	2.83534	3.00277	3.15284	3.28216	3.38764	3.46665	3.51719	3.53799	3.52871	3.49012	3.42427	3.33478	3.22701	3.10841	2.9887	2.87989	2.79576	2.75062	2.75693	2.82264	2.94935	3.13236
0.21102	0.22547	0.23921	0.25209	0.264	0.27501	0.28537	0.29567	0.30692	0.32064	0.33897	0.3645	0.40001	0.44806	0.51066	0.5891	0.68398	0.79536	0.92283	1.06561	1.2225	1.39191	1.57182	1.75977	1.95286	2.14777	2.34081	2.52793	2.70488	2.86726	3.01065	3.13071	3.2234	3.28505	3.31254	3.30348	3.25633	3.1706	3.04701	2.88778	2.69693	2.48089	2.24938	2.01697	1.80528	1.64461	1.57066	1.61024	1.76422	2.00933
0.19777	0.21377	0.22968	0.24542	0.26096	0.27639	0.29192	0.30795	0.32511	0.34436	0.36699	0.39464	0.42926	0.47294	0.52773	0.59544	0.67752	0.77493	0.88811	1.01702	1.16106	1.31911	1.4895	1.66998	1.85773	2.04938	2.24106	2.42842	2.60678	2.77119	2.91659	3.03794	3.13042	3.18954	3.21134	3.19254	3.1307	3.02431	2.87294	2.6773	2.43936	2.16247	1.85165	1.51449	1.16368	0.82677	0.58395	0.60625	0.88537	1.26098
0.18039	0.19611	0.21194	0.22782	0.24381	0.26002	0.27669	0.29418	0.31304	0.33398	0.35797	0.3862	0.42014	0.46141	0.51181	0.57311	0.64697	0.7348	0.83763	0.95604	1.09006	1.23913	1.40207	1.57701	1.76138	1.95197	2.14489	2.3357	2.51946	2.69089	2.84449	2.97473	3.07624	3.14398	3.1735	3.16103	3.10374	2.99985	2.84871	2.65094	2.40842	2.12433	1.80316	1.45089	1.07567	0.69165	0.34963	0.34684	0.69352	1.09094
0.1626	0.17713	0.19163	0.20606	0.22046	0.23497	0.24986	0.26552	0.28253	0.30159	0.3236	0.34964	0.38095	0.41896	0.46523	0.5214	0.58912	0.66993	0.76517	0.87581	1.00234	1.14472	1.3022	1.47334	1.65593	1.84696	2.04272	2.23876	2.43007	2.61119	2.77636	2.91974	3.03561	3.11862	3.164	3.16783	3.12723	3.04058	2.90768	2.72998	2.51075	2.25541	1.97214	1.67319	1.37798	1.11978	0.95451	0.94473	1.09315	1.33849
0.1465	0.15966	0.17251	0.18492	0.19688	0.20845	0.21988	0.23159	0.24417	0.25847	0.27548	0.29641	0.3226	0.35547	0.39656	0.44742	0.50962	0.5847	0.67405	0.77882	0.89978	1.03721	1.19075	1.3593	1.541	1.73314	1.93218	2.13383	2.33309	2.52445	2.70204	2.85984	2.99194	3.0928	3.15753	3.18215	3.16385	3.10127	2.99475	2.84655	2.66117	2.44577	2.21077	1.97084	1.74618	1.5633	1.45202	1.43415	1.50909	1.65355
0.13273	0.14482	0.1563	0.16695	0.1766	0.18518	0.19279	0.19974	0.2066	0.21425	0.22393	0.23716	0.25569	0.28131	0.31577	0.36068	0.4175	0.48759	0.57222	0.67248	0.78922	0.92287	1.07334	1.23982	1.42076	1.61374	1.81546	2.02182	2.22795	2.42838	2.61723	2.78843	2.93597	3.05424	3.13828	3.18412	3.18905	3.15191	3.07336	2.95614	2.80532	2.62862	2.43673	2.24354	2.0661	1.92339	1.83294	1.80508	1.83809	1.91847
0.12104	0.13247	0.14313	0.15268	0.16078	0.16719	0.17176	0.17455	0.17588	0.17647	0.17758	0.18109	0.18951	0.20563	0.23196	0.27039	0.32213	0.38807	0.46905	0.56586	0.67925	0.80971	0.9573	1.12149	1.301	1.49371	1.69662	1.90585	2.1167	2.32384	2.52143	2.70343	2.86383	2.997	3.09799	3.16284	3.18892	3.17522	3.12253	3.03377	2.91407	2.77098	2.61445	2.45672	2.3116	2.193	2.11235	2.07542	2.0801	2.11673
0.11084	0.12195	0.13227	0.14138	0.14884	0.15421	0.15715	0.1574	0.15488	0.14983	0.14303	0.13614	0.13224	0.13599	0.15232	0.18412	0.23182	0.29498	0.37347	0.4676	0.57797	0.70513	0.84931	1.01025	1.18698	1.37769	1.57967	1.78931	2.00214	2.21297	2.41607	2.60546	2.77518	2.91961	3.03382	3.11392	3.15736	3.16319	3.1323	3.06757	2.97397	2.85857	2.73035	2.59983	2.47826	2.37622	2.30176	2.25843	2.24406	2.25104
0.10162	0.11257	0.12283	0.13195	0.13942	0.14473	0.14739	0.14693	0.14295	0.13517	0.12358	0.10866	0.09227	0.07971	0.08197	0.10759	0.15381	0.21618	0.2931	0.38464	0.49149	0.61441	0.75393	0.91006	1.08216	1.26875	1.46742	1.67483	1.88674	2.09811	2.30335	2.49654	2.67176	2.82341	2.94663	3.03757	3.09376	3.11433	3.10021	3.05425	2.98118	2.88756	2.78145	2.67194	2.56831	2.47893	2.40979	2.36323	2.3372	2.32546
0.09303	0.10385	0.11413	0.12343	0.13124	0.13704	0.14028	0.14042	0.13695	0.12935	0.11715	0.09991	0.07737	0.05002	0.02597	0.04638	0.09623	0.15887	0.23355	0.32117	0.42292	0.53992	0.67298	0.82241	0.98786	1.16817	1.36121	1.56391	1.77222	1.98127	2.18557	2.37925	2.5564	2.71146	2.83955	2.93691	3.00112	3.03142	3.02882	2.99615	2.93799	2.86046	2.7709	2.67729	2.58749	2.50833	2.44449	2.3976	2.36579	2.34384
0.08493	0.09555	0.1058	0.11526	0.12345	0.12988	0.13403	0.13538	0.13343	0.12769	0.11766	0.10291	0.08301	0.05783	0.02946	0.02848	0.07147	0.12842	0.19688	0.27766	0.37197	0.481	0.60571	0.7466	0.90358	1.07571	1.26115	1.45705	1.65957	1.86398	2.06483	2.25628	2.4324	2.58758	2.71695	2.81674	2.88462	2.91994	2.92382	2.89916	2.8505	2.78372	2.70565	2.6235	2.54413	2.4733	2.41483	2.3699	2.33683	2.31114
0.07728	0.08761	0.09771	0.10721	0.11567	0.12263	0.12763	0.13023	0.13001	0.12657	0.11961	0.10892	0.09461	0.07761	0.06169	0.05812	0.07948	0.12197	0.17955	0.25059	0.33537	0.43476	0.54964	0.68059	0.82768	0.99021	1.16658	1.35417	1.5493	1.74736	1.94295	2.13017	2.30303	2.45582	2.58359	2.68255	2.75041	2.78664	2.79251	2.77108	2.727	2.66609	2.59495	2.52029	2.44835	2.38418	2.331	2.28972	2.25877	2.23418
0.07011	0.08004	0.08989	0.09927	0.1078	0.11508	0.1207	0.1243	0.12555	0.12419	0.12006	0.11317	0.10389	0.0934	0.0846	0.08336	0.09673	0.12731	0.17354	0.23396	0.30838	0.39734	0.50161	0.62183	0.7582	0.91026	1.07663	1.25492	1.44165	1.63229	1.82145	2.00317	2.1713	2.31998	2.4441	2.53978	2.60475	2.63856	2.64268	2.62042	2.57664	2.51733	2.44906	2.37839	2.3112	2.25214	2.20404	2.1676	2.14126	2.12136
0.06344	0.07292	0.0824	0.09152	0.09995	0.1073	0.11325	0.1175	0.1198	0.12002	0.11809	0.11417	0.10871	0.10278	0.09851	0.09953	0.11027	0.13387	0.17118	0.22203	0.28651	0.36515	0.45875	0.56802	0.69336	0.83453	0.99045	1.15896	1.33677	1.51946	1.70162	1.87719	2.0398	2.18337	2.30257	2.39335	2.45338	2.4823	2.48178	2.45544	2.40847	2.34717	2.27835	2.20864	2.14388	2.08851	2.04517	2.01438	1.99451	1.98193
0.05729	0.06628	0.07532	0.08409	0.09224	0.09947	0.10547	0.11001	0.11293	0.11418	0.11378	0.11197	0.1092	0.10638	0.1051	0.10783	0.11761	0.13714	0.16801	0.21097	0.26659	0.3356	0.41893	0.51747	0.63184	0.7621	0.90745	1.06606	1.23484	1.40947	1.58453	1.75379	1.91066	2.04873	2.16237	2.24732	2.30115	2.32353	2.31635	2.28354	2.23072	2.16464	2.09251	2.02128	1.95697	1.90407	1.86513	1.84052	1.82843	1.82507
0.05166	0.06015	0.06872	0.07706	0.08485	0.09178	0.09761	0.10214	0.10529	0.10707	0.10761	0.10716	0.10618	0.10542	0.10611	0.11001	0.11932	0.13623	0.16241	0.19902	0.24697	0.30725	0.38095	0.46918	0.57286	0.69237	0.82731	0.97615	1.13605	1.30283	1.47103	1.63422	1.78552	1.91814	2.02611	2.10489	2.15189	2.1668	2.1517	2.11087	2.0504	1.97756	1.90009	1.82545	1.76004	1.70858	1.67367	1.65554	1.65211	1.65921
0.04655	0.05453	0.06263	0.07051	0.07787	0.08441	0.0899	0.09419	0.09725	0.09917	0.10013	0.10045	0.10058	0.10116	0.10312	0.10777	0.11675	0.13178	0.15439	0.18582	0.22716	0.27956	0.34429	0.42271	0.51606	0.62512	0.74991	0.88928	1.04067	1.20003	1.36183	1.51944	1.66561	1.79315	1.89568	1.96833	2.00835	2.01543	1.99184	1.9422	1.87308	1.7923	1.70823	1.6289	1.56127	1.51046	1.47924	1.46772	1.4734	1.49158
0.04191	0.04942	0.05705	0.06449	0.0714	0.07749	0.08254	0.08642	0.08915	0.09088	0.09188	0.09252	0.09325	0.09464	0.09742	0.10255	0.11124	0.12484	0.14462	0.17175	0.20734	0.25261	0.30897	0.37803	0.4614	0.56033	0.6753	0.80559	0.94897	1.10147	1.25751	1.41018	1.55183	1.67482	1.77232	1.83914	1.87234	1.87164	1.8395	1.78089	1.70285	1.61374	1.5225	1.43784	1.36734	1.31665	1.28882	1.28383	1.2987	1.32802
[truncated: 100 more columns]

## Sheet: Fig. 2i
0.01065	0.01069	0.01072	0.01075	0.01078	0.01081	0.01084	0.01088	0.01091	0.01094	0.01097	0.011	0.01103	0.01106	0.01109	0.01112	0.01115	0.01118	0.01121	0.01124	0.01127	0.0113	0.01133	0.01136	0.01139	0.01142	0.01145	0.01148	0.01151	0.01153	0.01156	0.01159	0.01162	0.01165	0.01168	0.0117	0.01173	0.01176	0.01179	0.01181	0.01184	0.01187	0.01189	0.01192	0.01195	0.01197	0.012	0.01202	0.01205	0.01208
0.025	0.02514	0.02528	0.02542	0.02556	0.0257	0.02584	0.02598	0.02612	0.02626	0.0264	0.02654	0.02668	0.02681	0.02695	0.02708	0.02722	0.02735	0.02749	0.02762	0.02775	0.02788	0.02801	0.02814	0.02827	0.0284	0.02853	0.02865	0.02878	0.0289	0.02903	0.02915	0.02927	0.02939	0.02951	0.02963	0.02975	0.02987	0.02998	0.0301	0.03021	0.03032	0.03044	0.03055	0.03066	0.03077	0.03087	0.03098	0.03108	0.03119
0.00407	0.0041	0.00414	0.0042	0.00428	0.00437	0.00448	0.00461	0.00475	0.0049	0.00507	0.00526	0.00545	0.00566	0.00589	0.00612	0.00636	0.00662	0.00688	0.00715	0.00743	0.00772	0.00801	0.00832	0.00863	0.00895	0.00927	0.0096	0.00993	0.01027	0.01062	0.01097	0.01133	0.01169	0.01205	0.01242	0.01279	0.01317	0.01354	0.01393	0.01431	0.0147	0.01509	0.01549	0.01589	0.01628	0.01669	0.01709	0.01749	0.0179
0.03371	0.03419	0.03467	0.03515	0.03564	0.03613	0.03662	0.03711	0.03761	0.03811	0.03861	0.03911	0.03962	0.04013	0.04065	0.04117	0.04169	0.04221	0.04274	0.04327	0.0438	0.04434	0.04488	0.04542	0.04597	0.04652	0.04708	0.04763	0.04819	0.04876	0.04933	0.0499	0.05047	0.05105	0.05163	0.05221	0.0528	0.05339	0.05398	0.05458	0.05518	0.05578	0.05638	0.05699	0.0576	0.0582	0.05882	0.05943	0.06004	0.06065
0.05178	0.05362	0.05548	0.05737	0.05929	0.06123	0.0632	0.06519	0.0672	0.06923	0.07129	0.07337	0.07546	0.07758	0.07971	0.08185	0.08401	0.08619	0.08837	0.09057	0.09278	0.095	0.09722	0.09945	0.10168	0.10392	0.10616	0.1084	0.11064	0.11288	0.11511	0.11734	0.11956	0.12177	0.12397	0.12616	0.12834	0.13051	0.13266	0.13479	0.1369	0.13899	0.14106	0.1431	0.14512	0.14712	0.14908	0.15101	0.15292	0.15479
0.12179	0.12565	0.12961	0.13365	0.13777	0.14198	0.14628	0.15065	0.15511	0.15964	0.16424	0.16892	0.17367	0.17849	0.18337	0.18831	0.19331	0.19837	0.20347	0.20862	0.21382	0.21905	0.22431	0.22961	0.23493	0.24027	0.24562	0.25099	0.25636	0.26172	0.26709	0.27244	0.27778	0.28309	0.28838	0.29363	0.29884	0.30401	0.30913	0.31419	0.31919	0.32411	0.32897	0.33375	0.33844	0.34303	0.34753	0.35193	0.35622	0.3604
0.24631	0.25401	0.26185	0.26982	0.27794	0.28619	0.29456	0.30306	0.31169	0.32043	0.32929	0.33825	0.34732	0.35648	0.36574	0.37508	0.3845	0.39399	0.40355	0.41316	0.42283	0.43253	0.44226	0.45202	0.46179	0.47156	0.48133	0.49108	0.50081	0.5105	0.52015	0.52974	0.53926	0.5487	0.55806	0.56731	0.57645	0.58547	0.59436	0.6031	0.61169	0.62011	0.62836	0.63641	0.64427	0.65192	0.65935	0.66656	0.67352	0.68023
0.36282	0.37532	0.38801	0.40088	0.41391	0.4271	0.44044	0.45391	0.46751	0.48121	0.49502	0.5089	0.52286	0.53687	0.55092	0.56499	0.57907	0.59315	0.6072	0.62121	0.63516	0.64904	0.66282	0.6765	0.69005	0.70347	0.71672	0.72979	0.74268	0.75535	0.7678	0.78002	0.79197	0.80366	0.81507	0.82619	0.83699	0.84748	0.85763	0.86745	0.87691	0.88601	0.89475	0.90311	0.91109	0.91868	0.92588	0.93269	0.9391	0.9451
0.45274	0.47049	0.48849	0.5067	0.5251	0.54367	0.56236	0.58116	0.60003	0.61893	0.63784	0.65671	0.6755	0.69419	0.71272	0.73107	0.74918	0.76702	0.78456	0.80174	0.81853	0.83488	0.85076	0.86613	0.88096	0.89519	0.90881	0.92177	0.93404	0.9456	0.95641	0.96646	0.97572	0.98416	0.99179	0.99858	1.00452	1.00961	1.01386	1.01725	1.0198	1.02152	1.02243	1.02254	1.02188	1.02047	1.01835	1.01556	1.01213	1.0081
0.51224	0.53603	0.56025	0.58486	0.60981	0.63505	0.66053	0.68619	0.71196	0.73779	0.76361	0.78934	0.81491	0.84024	0.86525	0.88986	0.91398	0.93753	0.96042	0.98256	1.00385	1.02422	1.04357	1.06181	1.07885	1.0946	1.10899	1.12194	1.13336	1.14318	1.15133	1.15776	1.16239	1.16519	1.1661	1.16509	1.16213	1.15719	1.15027	1.14136	1.13046	1.11761	1.10282	1.08613	1.06759	1.04728	1.02525	1.00161	0.97645	0.94989
0.5286	0.55811	0.58845	0.61958	0.65145	0.684	0.71717	0.75087	0.78505	0.8196	0.85444	0.88946	0.92457	0.95964	0.99456	1.0292	1.06343	1.09712	1.13012	1.16228	1.19347	1.22352	1.25229	1.27961	1.30535	1.32933	1.35141	1.37144	1.38927	1.40476	1.41777	1.42818	1.43587	1.44071	1.44262	1.44149	1.43726	1.42985	1.4192	1.4053	1.3881	1.36761	1.34383	1.3168	1.28655	1.25315	1.21668	1.17724	1.13494	1.08992
0.49421	0.52685	0.56083	0.59613	0.63271	0.67055	0.7096	0.7498	0.79108	0.83337	0.87658	0.92062	0.96537	1.01071	1.05651	1.10263	1.14891	1.19518	1.24129	1.28703	1.33223	1.37667	1.42016	1.46249	1.50343	1.54278	1.58031	1.61581	1.64906	1.67985	1.70797	1.73323	1.75544	1.77443	1.79003	1.8021	1.81051	1.81516	1.81596	1.81285	1.80579	1.79478	1.77984	1.76102	1.73841	1.71213	1.68232	1.64917	1.61292	1.57383
0.41922	0.45093	0.48437	0.51956	0.55654	0.59532	0.63589	0.67826	0.7224	0.76829	0.81588	0.86512	0.91592	0.96821	1.02188	1.07681	1.13285	1.18985	1.24764	1.30604	1.36482	1.42379	1.48269	1.54129	1.59932	1.65652	1.71261	1.76731	1.82035	1.87143	1.92028	1.96663	2.0102	2.05074	2.08802	2.12181	2.15192	2.17817	2.20041	2.21852	2.23242	2.24206	2.24743	2.24855	2.24549	2.23835	2.22729	2.21249	2.19419	2.17267
0.32574	0.35262	0.38134	0.41199	0.44465	0.47943	0.51638	0.5556	0.59714	0.64105	0.68738	0.73615	0.78736	0.841	0.89704	0.95542	1.01605	1.07883	1.14362	1.21028	1.27861	1.3484	1.41941	1.49139	1.56405	1.63709	1.71018	1.78299	1.85517	1.92635	1.99617	2.06427	2.13027	2.19383	2.25459	2.31223	2.36643	2.41692	2.46342	2.50573	2.54366	2.57705	2.6058	2.62985	2.64919	2.66385	2.6739	2.67948	2.68074	2.67791
0.2365	0.25604	0.27715	0.29997	0.32468	0.35146	0.38047	0.41191	0.44595	0.48276	0.5225	0.56532	0.61134	0.66065	0.71335	0.76946	0.829	0.89194	0.95822	1.02774	1.10037	1.17592	1.25417	1.33487	1.41773	1.50242	1.58858	1.67582	1.76372	1.85184	1.93974	2.02693	2.11294	2.19729	2.27951	2.35913	2.4357	2.50879	2.578	2.64296	2.70333	2.75883	2.80921	2.85428	2.8939	2.92797	2.95646	2.9794	2.99686	3.00896
0.16792	0.17955	0.19203	0.20556	0.22037	0.23675	0.25501	0.27547	0.2985	0.32445	0.35365	0.38643	0.42308	0.46385	0.50894	0.55851	0.61266	0.67145	0.73488	0.80291	0.87543	0.95231	1.03333	1.11825	1.20678	1.29857	1.39323	1.49033	1.58942	1.68997	1.79147	1.89335	1.99504	2.09594	2.19547	2.29303	2.38801	2.47985	2.56799	2.6519	2.73108	2.80508	2.87348	2.93593	2.99211	3.04178	3.08475	3.1209	3.15016	3.17253
0.12718	0.13274	0.13807	0.14327	0.14851	0.15409	0.16042	0.16804	0.17762	0.18991	0.20567	0.2256	0.25031	0.28024	0.31571	0.3569	0.4039	0.45676	0.51542	0.57981	0.64981	0.72526	0.80594	0.89161	0.98195	1.07663	1.17525	1.27737	1.38251	1.49013	1.59967	1.71054	1.8221	1.93371	2.04471	2.1544	2.26212	2.36718	2.46891	2.56665	2.65979	2.74773	2.82989	2.90576	2.97486	3.03678	3.09115	3.13766	3.17607	3.20619
0.10986	0.11317	0.11546	0.11659	0.11642	0.11489	0.11204	0.10809	0.10355	0.09947	0.09754	0.10016	0.10969	0.12756	0.15387	0.18809	0.22957	0.27782	0.3325	0.39337	0.46022	0.53289	0.61117	0.69483	0.78362	0.87721	0.97525	1.07734	1.18301	1.29176	1.40305	1.5163	1.63089	1.74617	1.86148	1.97614	2.08945	2.20071	2.30923	2.41432	2.51531	2.61153	2.70236	2.78717	2.86539	2.93648	2.99993	3.05527	3.10208	3.13999
0.10376	0.10772	0.11064	0.11228	0.1124	0.11072	0.10696	0.10083	0.09203	0.08027	0.06529	0.04691	0.02555	0.0125	0.03758	0.07282	0.1136	0.1597	0.21115	0.26803	0.33037	0.39817	0.47136	0.54981	0.63336	0.72176	0.81469	0.91181	1.0127	1.11689	1.22387	1.33309	1.44397	1.55591	1.66829	1.78047	1.89181	2.00169	2.10947	2.21454	2.31627	2.41407	2.50736	2.59557	2.67813	2.75449	2.82411	2.88645	2.94101	2.98725
0.09968	0.10498	0.10956	0.11321	0.11572	0.11687	0.11645	0.11426	0.11012	0.10393	0.09571	0.08579	0.07516	0.06623	0.06376	0.07301	0.09485	0.12672	0.16645	0.21289	0.26547	0.32388	0.38789	0.45731	0.53191	0.61142	0.69551	0.78381	0.87589	0.97127	1.06944	1.16983	1.27189	1.37502	1.47864	1.58217	1.68506	1.78679	1.88684	1.98475	2.08009	2.17243	2.26138	2.34655	2.42756	2.504	2.57545	2.64146	2.70155	2.75519
0.09443	0.10073	0.10659	0.11185	0.11636	0.11997	0.12255	0.12399	0.12421	0.12324	0.12119	0.11837	0.1154	0.11327	0.11351	0.118	0.12857	0.1464	0.17185	0.20468	0.24446	0.29077	0.34321	0.40144	0.46513	0.53391	0.60739	0.68512	0.76659	0.85126	0.93853	1.02778	1.11838	1.20971	1.30116	1.39217	1.48225	1.57097	1.65797	1.74299	1.82583	1.90637	1.98452	2.06023	2.13345	2.2041	2.27204	2.33707	2.39888	2.45704
0.08798	0.09476	0.10126	0.10738	0.11298	0.11797	0.12226	0.12578	0.12852	0.13051	0.13187	0.13284	0.13378	0.13525	0.13803	0.14309	0.15152	0.16435	0.18244	0.20634	0.23629	0.27235	0.31442	0.36228	0.41568	0.47426	0.5376	0.60521	0.67649	0.75079	0.8274	0.90558	0.98455	1.06357	1.14194	1.21904	1.29437	1.36754	1.43833	1.50667	1.57267	1.63654	1.69864	1.7594	1.81926	1.87864	1.93784	1.99706	2.05628	2.11528
0.0811	0.08798	0.09468	0.10107	0.10705	0.11252	0.11741	0.12168	0.12535	0.12846	0.13112	0.13355	0.136	0.13889	0.1427	0.14806	0.15566	0.16627	0.18063	0.19938	0.22304	0.25197	0.28634	0.3262	0.37145	0.42183	0.47697	0.53635	0.59931	0.6651	0.73285	0.80165	0.87054	0.93858	1.0049	1.06873	1.12946	1.18667	1.2402	1.29014	1.33687	1.38103	1.42348	1.46526	1.5075	1.55128	1.59758	1.6471	1.70024	1.757
0.07441	0.08125	0.08792	0.09431	0.10027	0.10572	0.11056	0.11475	0.11829	0.12123	0.12371	0.1259	0.12807	0.13057	0.13382	0.1383	0.14458	0.15326	0.16496	0.18028	0.19979	0.22394	0.25309	0.28743	0.32699	0.37162	0.42099	0.47457	0.53165	0.59137	0.6527	0.71455	0.77574	0.8351	0.89151	0.944	0.99176	1.03425	1.07125	1.10293	1.12986	1.15306	1.17394	1.19427	1.21605	1.24131	1.27193	1.30937	1.35451	1.40754
0.06818	0.07496	0.08159	0.08792	0.0938	0.09909	0.10367	0.10746	0.11041	0.11255	0.11397	0.11486	0.11548	0.11617	0.11739	0.11965	0.12353	0.12966	0.13865	0.15111	0.16759	0.18858	0.21444	0.24541	0.28156	0.32278	0.36872	0.41884	0.47236	0.52831	0.58554	0.64277	0.69864	0.75173	0.80071	0.84434	0.88158	0.91169	0.93428	0.94945	0.9578	0.96057	0.95963	0.95749	0.95719	0.96206	0.97532	0.99959	1.03643	1.08611
0.06242	0.06916	0.0758	0.08216	0.08806	0.09331	0.09775	0.10124	0.10366	0.10497	0.10519	0.10443	0.1029	0.10093	0.09899	0.09771	0.09784	0.10027	0.10588	0.11545	0.12958	0.14864	0.17289	0.2024	0.23714	0.27693	0.32137	0.36986	0.42158	0.47548	0.53031	0.58466	0.63702	0.68582	0.72951	0.76666	0.79601	0.81658	0.82778	0.82946	0.82208	0.8068	0.78562	0.76155	0.73861	0.72175	0.71627	0.72684	0.75623	0.80459
0.05699	0.06372	0.07041	0.07689	0.08294	0.08836	0.09292	0.09644	0.09872	0.09964	0.09911	0.09712	0.09375	0.08918	0.08377	0.0781	0.07307	0.07005	0.07081	0.07697	0.08936	0.10795	0.13235	0.16219	0.19717	0.23698	0.28117	0.32912	0.38	0.43274	0.48603	0.53842	0.5883	0.63402	0.67391	0.70642	0.73016	0.74396	0.74703	0.73897	0.71994	0.69074	0.65305	0.6097	0.56508	0.52552	0.49929	0.49502	0.51828	0.56877
0.0518	0.05848	0.06522	0.07184	0.07813	0.08385	0.08877	0.09265	0.09526	0.09639	0.09586	0.09356	0.08941	0.0834	0.07563	0.06629	0.05585	0.04545	0.03797	0.03878	0.05082	0.07145	0.09809	0.12966	0.16575	0.20609	0.25034	0.29792	0.34806	0.39969	0.45154	0.50211	0.54981	0.59293	0.62979	0.6588	0.67852	0.68775	0.68557	0.67145	0.64525	0.60737	0.55885	0.50165	0.43924	0.37769	0.32761	0.30489	0.32317	0.38093
0.04679	0.05336	0.0601	0.06682	0.07333	0.0794	0.08479	0.08923	0.09248	0.09429	0.09444	0.09274	0.08904	0.08323	0.07523	0.065	0.05249	0.03765	0.02045	0.00337	0.0227	0.04834	0.07739	0.11002	0.14638	0.18644	0.22998	0.27652	0.32531	0.37532	0.42528	0.47372	0.51902	0.5595	0.59352	0.61952	0.63611	0.64215	0.63678	0.61946	0.58997	0.54847	0.49548	0.43201	0.35981	0.28224	0.20713	0.15654	0.17008	0.24357
0.042	0.04837	0.055	0.06174	0.06839	0.07475	0.08057	0.08561	0.08962	0.09234	0.09354	0.09301	0.0906	0.08619	0.07971	0.07117	0.06071	0.04871	0.0364	0.02809	0.03273	0.05057	0.07566	0.10565	0.13981	0.17782	0.2193	0.26372	0.31027	0.35792	0.40539	0.45118	0.49369	0.53128	0.56233	0.58537	0.59914	0.60262	0.59515	0.57633	0.5461	0.50464	0.45236	0.38982	0.31776	0.2371	0.14934	0.06031	0.06414	0.16352
0.03745	0.04355	0.04998	0.05661	0.06328	0.06979	0.07594	0.08148	0.08619	0.08982	0.09216	0.093	0.0922	0.08968	0.08543	0.07957	0.07243	0.06471	0.05779	0.05419	0.05716	0.06849	0.08747	0.11262	0.14285	0.17743	0.21577	0.25717	0.30075	0.34543	0.38987	0.4326	0.47199	0.50641	0.5343	0.55427	0.56518	0.56622	0.55694	0.53726	0.50738	0.46778	0.41907	0.36194	0.29712	0.22544	0.14845	0.07278	0.06209	0.14334
0.03321	0.03896	0.0451	0.05152	0.05807	0.06459	0.07089	0.07676	0.082	0.0864	0.08975	0.09188	0.09267	0.09205	0.09006	0.08687	0.08286	0.0787	0.07548	0.07479	0.0784	0.08767	0.10304	0.12418	0.1505	0.18138	0.21617	0.25415	0.29438	0.33574	0.3769	0.41635	0.45246	0.48361	0.50825	0.52507	0.53302	0.53149	0.52027	0.49959	0.47005	0.43253	0.38807	0.33773	0.28264	0.22426	0.1658	0.11756	0.10879	0.15547
0.02931	0.03468	0.04047	0.04657	0.05288	0.05926	0.06553	0.07153	0.07709	0.08202	0.08615	0.08935	0.0915	0.09255	0.09257	0.09171	0.09032	0.08897	0.08851	0.09001	0.09465	0.10346	0.11703	0.13551	0.15872	0.1863	0.21771	0.25228	0.28911	0.32712	0.36496	0.40115	0.43405	0.46202	0.48354	0.4973	0.50233	0.49812	0.48467	0.46252	0.43267	0.39646	0.35545	0.31117	0.26513	0.21911	0.17632	0.14456	0.13892	0.16933
0.02579	0.03075	0.03614	0.04187	0.04785	0.05394	0.06003	0.06596	0.07161	0.07682	0.08147	0.08544	0.08865	0.09106	0.09271	0.09377	0.0945	0.09538	0.09705	0.10029	0.10598	0.11488	0.12757	0.14433	0.16522	0.19004	0.21845	0.24985	0.28347	0.31826	0.35294	0.38606	0.41599	0.4411	0.45983	0.47085	0.47319	0.4664	0.45058	0.4265	0.39548	0.35937	0.32024	0.28021	0.24118	0.20494	0.17397	0.15316	0.15099	0.17432
0.02264	0.0272	0.03218	0.0375	0.04307	0.04879	0.05456	0.06025	0.06577	0.07103	0.07592	0.08037	0.08432	0.08775	0.09069	0.09326	0.09568	0.09831	0.10165	0.1063	0.1129	0.12207	0.13429	0.14988	0.16898	0.19154	0.21731	0.24587	0.27651	0.30831	0.34008	0.37042	0.39776	0.42044	0.43688	0.44569	0.44586	0.43685	0.41881	0.39258	0.35973	0.32246	0.28343	0.2454	0.21085	0.18169	0.15958	0.1471	0.14893	0.16996
0.01985	0.02403	0.02861	0.03351	0.03865	0.04393	0.04928	0.05459	0.05982	0.06489	0.06977	0.07443	0.07883	0.08297	0.08687	0.09061	0.09435	0.09836	0.10302	0.10878	0.11613	0.12556	0.13748	0.15217	0.16981	0.19043	0.21388	0.23984	0.26775	0.29681	0.32594	0.35384	0.37899	0.39975	0.4145	0.42179	0.42046	0.40988	0.3901	0.36191	0.32694	0.28763	0.24706	0.20872	0.17596	0.15132	0.13605	0.1308	0.13744	0.15915
0.01741	0.02123	0.02542	0.02991	0.03462	0.03944	0.04431	0.04915	0.05394	0.05865	0.06331	0.06793	0.07253	0.0771	0.08167	0.08629	0.09106	0.09616	0.10185	0.10848	0.11642	0.12604	0.13768	0.15158	0.16794	0.1868	0.20813	0.23168	0.25706	0.28358	0.31033	0.33611	0.35947	0.37883	0.39251	0.39898	0.39695	0.38562	0.36486	0.33531	0.29849	0.25683	0.21361	0.17286	0.13911	0.11646	0.10681	0.10892	0.12152	0.14599
0.01526	0.01876	0.02261	0.02672	0.03101	0.03538	0.03975	0.04406	0.0483	0.05252	0.05678	0.06116	0.06572	0.0705	0.07552	0.08079	0.08636	0.09231	0.09882	0.10613	0.1145	0.12422	0.13554	0.14868	0.1638	0.181	0.2003	0.22157	0.24453	0.26868	0.29325	0.31718	0.33913	0.35754	0.37073	0.37707	0.37512	0.36392	0.3431	0.31309	0.27519	0.23163	0.18552	0.14094	0.10329	0.07969	0.07546	0.08656	0.10647	0.13474
0.01339	0.0166	0.02014	0.02391	0.02783	0.03177	0.03564	0.0394	0.04305	0.04666	0.05038	0.05434	0.05869	0.0635	0.06878	0.07453	0.08072	0.08735	0.09452	0.10235	0.11102	0.12074	0.13168	0.14403	0.15792	0.17348	0.19078	0.20981	0.23043	0.25231	0.27485	0.29715	0.31799	0.33586	0.34905	0.35584	0.35468	0.34439	0.32443	0.29499	0.25714	0.2128	0.1647	0.11634	0.0725	0.0433	0.04677	0.07009	0.09736	0.12885
[truncated: 100 more columns]

## Sheet: Fig. 3a
Wavenumber (cm-1)	Intensity (a. u.)	Intensity (a. u.)	Intensity (a. u.)	Intensity (a. u.)
3600.68	0.92313	0.879	0.91207	0.88292
3599.25	0.92172	0.87742	0.91027	0.88178
3597.82	0.92033	0.87549	0.90815	0.87973
3596.39	0.91894	0.8732	0.90582	0.87675
3594.97	0.91757	0.87074	0.90338	0.87335
3593.54	0.91621	0.86839	0.90089	0.87023
3592.11	0.91485	0.86631	0.89843	0.86779
3590.68	0.91348	0.86448	0.89611	0.86598
3589.25	0.9121	0.86283	0.89411	0.86458
3587.83	0.91071	0.86129	0.89262	0.86345
3586.4	0.9093	0.85984	0.89168	0.86257
3584.97	0.90787	0.85842	0.89116	0.86185
3583.54	0.90642	0.85702	0.8908	0.86126
3582.12	0.90496	0.85568	0.89034	0.86087
3580.69	0.90349	0.85445	0.88961	0.86078
3579.26	0.90201	0.85324	0.8885	0.86069
3577.83	0.90054	0.85176	0.887	0.85991
3576.41	0.89907	0.84979	0.8851	0.85785
3574.98	0.89762	0.84735	0.88285	0.8546
3573.55	0.89619	0.84474	0.8803	0.85089
3572.12	0.89477	0.84225	0.87756	0.8474
3570.69	0.89338	0.83999	0.87473	0.8444
3569.27	0.892	0.83794	0.872	0.84187
3567.84	0.89065	0.83604	0.86959	0.83976
3566.41	0.88931	0.83429	0.86771	0.83806
3564.98	0.888	0.83266	0.86641	0.83675
3563.56	0.8867	0.83115	0.86558	0.83577
3562.13	0.88542	0.82977	0.86501	0.83511
3560.7	0.88416	0.82854	0.86452	0.83478
3559.27	0.88293	0.82741	0.86397	0.83472
3557.84	0.88171	0.82625	0.86329	0.83458
3556.42	0.88052	0.82489	0.86242	0.83388
3554.99	0.87935	0.82326	0.86134	0.83239
3553.56	0.8782	0.82145	0.86005	0.83036
3552.13	0.87706	0.81966	0.85857	0.82823
3550.71	0.87593	0.81796	0.85696	0.82631
3549.28	0.8748	0.81636	0.8553	0.82463
3547.85	0.87365	0.8148	0.85365	0.82312
3546.42	0.8725	0.81328	0.85213	0.82175
3545	0.87132	0.81182	0.85081	0.82055
3543.57	0.87012	0.8104	0.84967	0.81947
3542.14	0.8689	0.80899	0.84863	0.81843
3540.71	0.86765	0.80755	0.84758	0.81732
3539.28	0.86639	0.80603	0.84645	0.81608
3537.86	0.86512	0.80441	0.8452	0.81468
3536.43	0.86384	0.8027	0.84382	0.81307
3535	0.86257	0.80093	0.84232	0.81122
3533.57	0.8613	0.79917	0.8407	0.80918
3532.15	0.86005	0.79745	0.83901	0.8071
3530.72	0.85882	0.7958	0.8373	0.80509
3529.29	0.85761	0.7942	0.83563	0.80323
3527.86	0.85642	0.79264	0.83405	0.80152
3526.44	0.85525	0.79111	0.83259	0.79994
3525.01	0.8541	0.78967	0.83128	0.79852
3523.58	0.85295	0.78833	0.83011	0.79728
3522.15	0.85182	0.78708	0.82907	0.7962
3520.72	0.85071	0.78586	0.82808	0.7952
3519.3	0.8496	0.7846	0.8271	0.79416
3517.87	0.8485	0.78327	0.82609	0.79301
3516.44	0.84742	0.78189	0.82501	0.7917
3515.01	0.84636	0.78045	0.82386	0.79025
3513.59	0.84531	0.77901	0.82263	0.78866
3512.16	0.84428	0.7776	0.82134	0.78702
3510.73	0.84327	0.77622	0.82	0.78538
3509.3	0.84227	0.77488	0.81866	0.78381
3507.88	0.84129	0.77357	0.81735	0.78232
3506.45	0.84032	0.77228	0.81609	0.7809
3505.02	0.83935	0.77103	0.81491	0.77957
3503.59	0.83839	0.76983	0.81382	0.77834
3502.16	0.83742	0.76867	0.81282	0.77723
3500.74	0.83645	0.76754	0.81189	0.77619
3499.31	0.83547	0.76639	0.811	0.77514
3497.88	0.83448	0.7652	0.81011	0.774
3496.45	0.83349	0.76398	0.8092	0.7728
3495.03	0.83249	0.76275	0.80827	0.77156
3493.6	0.83149	0.76149	0.80731	0.77025
3492.17	0.8305	0.76021	0.8063	0.76885
3490.74	0.82952	0.75895	0.80526	0.76739
3489.32	0.82855	0.75775	0.80419	0.76597
3487.89	0.82761	0.75665	0.8031	0.76466
3486.46	0.8267	0.7556	0.80203	0.76344
3485.03	0.82581	0.75456	0.80098	0.76224
3483.6	0.82496	0.75352	0.79998	0.76101
3482.18	0.82415	0.75246	0.79905	0.75977
3480.75	0.82336	0.75141	0.79818	0.75855
3479.32	0.82259	0.75044	0.79738	0.75744
3477.89	0.82184	0.74957	0.79661	0.75647
3476.47	0.82111	0.7488	0.79586	0.75562
3475.04	0.82038	0.74807	0.79512	0.75483
3473.61	0.81964	0.74734	0.79439	0.75402
3472.18	0.81889	0.74655	0.79366	0.75311
3470.75	0.81812	0.74572	0.79291	0.75207
3469.33	0.81732	0.74488	0.79214	0.75095
3467.9	0.81649	0.74406	0.79133	0.74983
3466.47	0.81564	0.74324	0.7905	0.74871
3465.04	0.81476	0.74241	0.78965	0.74757
3463.62	0.81386	0.74153	0.7888	0.74636
3462.19	0.81295	0.74061	0.78795	0.74508
3460.76	0.81203	0.73967	0.78712	0.74376
3459.33	0.81112	0.73875	0.78631	0.74245
3457.91	0.81024	0.73789	0.7855	0.74121
3456.48	0.80939	0.73714	0.7847	0.74008
3455.05	0.80859	0.73649	0.7839	0.73907
3453.62	0.80785	0.73592	0.78313	0.73812
3452.19	0.80718	0.73536	0.78239	0.73718
3450.77	0.80659	0.73481	0.78172	0.73621
3449.34	0.80608	0.73429	0.78112	0.73526
3447.91	0.80565	0.73383	0.78061	0.73443
3446.48	0.8053	0.7335	0.7802	0.7338
3445.06	0.80503	0.7333	0.77991	0.73338
3443.63	0.80482	0.73323	0.77974	0.73314
3442.2	0.80465	0.73324	0.77968	0.73302
3440.77	0.80453	0.73332	0.77971	0.73299
3439.35	0.80443	0.73344	0.77982	0.73303
3437.92	0.80435	0.73358	0.77995	0.73311
3436.49	0.80427	0.73371	0.78009	0.73315
3435.06	0.80419	0.73381	0.78019	0.73309
3433.63	0.8041	0.73388	0.78026	0.73291
3432.21	0.804	0.73392	0.78027	0.7326
3430.78	0.80391	0.73392	0.78026	0.73218
3429.35	0.80382	0.73387	0.78024	0.73165
3427.92	0.80374	0.73379	0.78022	0.73107
3426.5	0.8037	0.73372	0.78024	0.73051
3425.07	0.8037	0.73375	0.78033	0.73008
3423.64	0.80375	0.7339	0.7805	0.72984
3422.21	0.80386	0.7342	0.78077	0.72981
3420.79	0.80405	0.73461	0.78115	0.72994
3419.36	0.80432	0.7351	0.78164	0.73021
3417.93	0.80467	0.73567	0.78224	0.73062
3416.5	0.8051	0.7363	0.78293	0.73112
3415.07	0.80562	0.73695	0.7837	0.73163
3413.65	0.80621	0.73761	0.78453	0.73213
3412.22	0.80688	0.73832	0.78539	0.73269
3410.79	0.8076	0.73915	0.78626	0.7334
3409.36	0.80837	0.74009	0.78716	0.73425
3407.94	0.80918	0.74109	0.78806	0.73516
3406.51	0.81002	0.74207	0.78898	0.73602
3405.08	0.81087	0.74299	0.78992	0.73677
3403.65	0.81172	0.74388	0.79088	0.73747
3402.22	0.81255	0.74479	0.79184	0.7382
3400.8	0.81336	0.74577	0.79279	0.73906
3399.37	0.81414	0.74681	0.79372	0.73999
3397.94	0.81489	0.74784	0.79465	0.74093
3396.51	0.81559	0.74882	0.79558	0.74178
3395.09	0.81626	0.74973	0.79654	0.74248
3393.66	0.81691	0.75053	0.79752	0.74301
3392.23	0.81754	0.75125	0.79852	0.74343
3390.8	0.81817	0.75199	0.79953	0.74387
3389.38	0.81883	0.75283	0.80054	0.74447
3387.95	0.81953	0.75383	0.80159	0.74527
3386.52	0.82029	0.75491	0.80269	0.7462
3385.09	0.82113	0.75599	0.80387	0.74712
3383.66	0.82207	0.75701	0.80515	0.74797
3382.24	0.82311	0.75804	0.80653	0.74884
3380.81	0.82427	0.75919	0.80801	0.7499
3379.38	0.82552	0.76059	0.80957	0.7513
3377.95	0.82687	0.76222	0.81119	0.75302
3376.53	0.82829	0.764	0.81287	0.75493
3375.1	0.82977	0.76581	0.81461	0.75688
3373.67	0.8313	0.76756	0.81638	0.75875
3372.24	0.83284	0.76925	0.81818	0.76053
3370.82	0.83438	0.77089	0.81995	0.76224
3369.39	0.8359	0.77251	0.82169	0.76391
3367.96	0.83739	0.77411	0.82337	0.76554
3366.53	0.83885	0.77566	0.82502	0.7671
3365.1	0.84028	0.77713	0.82665	0.76853
3363.68	0.84168	0.7785	0.82828	0.76986
3362.25	0.84306	0.77983	0.82993	0.77112
3360.82	0.84443	0.78119	0.8316	0.77242
3359.39	0.8458	0.78266	0.83331	0.77385
3357.97	0.84718	0.78427	0.83504	0.77546
3356.54	0.84857	0.78599	0.8368	0.7772
3355.11	0.84998	0.78775	0.83859	0.77902
3353.68	0.85141	0.7895	0.84041	0.78084
3352.26	0.85285	0.7912	0.84224	0.7826
3350.83	0.85429	0.79287	0.84406	0.78432
3349.4	0.85574	0.79455	0.84585	0.78603
3347.97	0.85717	0.79626	0.84758	0.78777
3346.54	0.85858	0.79794	0.84926	0.7895
3345.12	0.85996	0.79956	0.85089	0.79114
3343.69	0.8613	0.80107	0.85248	0.79264
3342.26	0.86261	0.80251	0.85402	0.79401
3340.83	0.86386	0.80392	0.85553	0.7953
3339.41	0.86508	0.80534	0.857	0.79657
3337.98	0.86625	0.80677	0.85843	0.79785
3336.55	0.86739	0.8082	0.85984	0.79915
3335.12	0.86848	0.8096	0.86123	0.80044
3333.7	0.86954	0.81096	0.86262	0.80171
3332.27	0.87058	0.81229	0.864	0.80296
3330.84	0.87159	0.81361	0.86538	0.80418
3329.41	0.87258	0.81493	0.86674	0.80538
3327.98	0.87355	0.81623	0.86807	0.8066
3326.56	0.87452	0.81753	0.86935	0.80783
3325.13	0.87549	0.81882	0.87059	0.80908
3323.7	0.87647	0.82007	0.87179	0.81026
3322.27	0.87745	0.82125	0.87297	0.81132
3320.85	0.87846	0.82236	0.87414	0.81226
3319.42	0.87948	0.82344	0.87531	0.81313
3317.99	0.88052	0.82453	0.87648	0.81403
3316.56	0.88157	0.82569	0.87765	0.81506
3315.13	0.88263	0.82699	0.87882	0.81632
3313.71	0.88369	0.8284	0.87999	0.81777
3312.28	0.88472	0.82986	0.88116	0.81928
3310.85	0.88573	0.83125	0.88231	0.82069
3309.42	0.8867	0.83251	0.88345	0.82193
3308	0.88761	0.83363	0.88453	0.82298
3306.57	0.88846	0.83464	0.88555	0.82389
3305.14	0.88924	0.83555	0.88648	0.82468
3303.71	0.88993	0.83641	0.88731	0.82538
3302.29	0.89055	0.83722	0.88807	0.82599
3300.86	0.89109	0.83795	0.88876	0.82649
3299.43	0.89156	0.83859	0.88941	0.82686
3298	0.89197	0.83916	0.89003	0.82714
3296.57	0.89234	0.8397	0.89063	0.82742
3295.15	0.89266	0.8403	0.8912	0.82777
3293.72	0.89295	0.84097	0.89174	0.82823
3292.29	0.89323	0.84169	0.89225	0.82874
3290.86	0.8935	0.84237	0.89274	0.82921
3289.44	0.89378	0.84295	0.8932	0.82955
3288.01	0.89408	0.84342	0.89366	0.82976
3286.58	0.8944	0.84384	0.89412	0.82988
3285.15	0.89474	0.84422	0.89457	0.82996
3283.73	0.89511	0.84463	0.89503	0.83006
3282.3	0.8955	0.8451	0.8955	0.83027
3280.87	0.89591	0.8457	0.89598	0.83067
3279.44	0.89632	0.84641	0.89647	0.83126
3278.01	0.89674	0.84718	0.89699	0.83196
3276.59	0.89715	0.84792	0.89751	0.83263
3275.16	0.89755	0.84861	0.89804	0.83321
3273.73	0.89791	0.84922	0.89855	0.83369
3272.3	0.89825	0.84975	0.89903	0.83405
3270.88	0.89855	0.85021	0.89947	0.83431
3269.45	0.89881	0.8506	0.89985	0.83448
3268.02	0.89904	0.85094	0.90018	0.83457
3266.59	0.89925	0.85125	0.90048	0.83461
3265.17	0.89943	0.85153	0.90076	0.8346
3263.74	0.89961	0.85177	0.90105	0.83455
3262.31	0.89979	0.852	0.90136	0.83448
3260.88	0.89998	0.85225	0.90169	0.83444
3259.45	0.90019	0.85257	0.90205	0.83453
3258.03	0.90042	0.85301	0.90244	0.83481
3256.6	0.90068	0.85355	0.90286	0.83524
3255.17	0.90098	0.85411	0.9033	0.8357
3253.74	0.90129	0.85464	0.90376	0.83611
3252.32	0.90164	0.85512	0.90423	0.83646
3250.89	0.902	0.85557	0.90471	0.83677
3249.46	0.90239	0.85599	0.90521	0.83704
3248.03	0.90278	0.85637	0.9057	0.83723
3246.6	0.90319	0.85672	0.9062	0.83737
3245.18	0.9036	0.85708	0.90671	0.83751
3243.75	0.90401	0.85752	0.90724	0.83776
3242.32	0.90442	0.85806	0.9078	0.83816
3240.89	0.90483	0.85865	0.90838	0.83863
3239.47	0.90523	0.85924	0.90899	0.83909
3238.04	0.90562	0.8598	0.90961	0.8395
3236.61	0.90601	0.86034	0.91024	0.83989
3235.18	0.90638	0.86089	0.91086	0.8403
3233.76	0.90675	0.86144	0.91147	0.84071
3232.33	0.9071	0.86197	0.91204	0.84109
3230.9	0.90745	0.86248	0.91259	0.84143
3229.47	0.90779	0.86296	0.91313	0.84172
3228.04	0.90814	0.86342	0.91367	0.84199
3226.62	0.9085	0.86387	0.9142	0.84224
3225.19	0.90887	0.86431	0.91474	0.84249
3223.76	0.90926	0.86481	0.91529	0.84282
3222.33	0.90967	0.86543	0.91586	0.84331
3220.91	0.91012	0.86617	0.91645	0.84398
3219.48	0.91059	0.86699	0.91707	0.84476
3218.05	0.91109	0.86781	0.91772	0.84556
3216.62	0.91162	0.86862	0.91839	0.84634
3215.2	0.91217	0.86943	0.9191	0.84712
3213.77	0.91274	0.87027	0.91982	0.84792
3212.34	0.91333	0.87114	0.92054	0.84877
3210.91	0.91394	0.87204	0.92127	0.84965
3209.48	0.91454	0.87293	0.922	0.85053
3208.06	0.91516	0.8738	0.92273	0.85139
3206.63	0.91577	0.87465	0.92346	0.85224
3205.2	0.91639	0.87551	0.92419	0.8531
3203.77	0.917	0.87639	0.9249	0.85398
3202.35	0.91762	0.87728	0.92561	0.85489
3200.92	0.91823	0.87817	0.92631	0.85581
3199.49	0.91884	0.87904	0.927	0.85671
3198.06	0.91945	0.87989	0.92769	0.85759
3196.64	0.92005	0.88073	0.92838	0.85845
3195.21	0.92066	0.88157	0.92907	0.85931
3193.78	0.92125	0.88244	0.92976	0.86017
3192.35	0.92185	0.88332	0.93045	0.86105
3190.92	0.92244	0.88418	0.93112	0.86192
3189.5	0.92303	0.88502	0.93178	0.86277
3188.07	0.92361	0.88583	0.93242	0.86359
3186.64	0.92419	0.88662	0.93305	0.86436
3185.21	0.92475	0.88741	0.93366	0.86512
3183.79	0.9253	0.8882	0.93426	0.86586
3182.36	0.92585	0.88898	0.93485	0.86661
3180.93	0.92637	0.88973	0.93544	0.86736
3179.5	0.92689	0.89047	0.93602	0.8681
3178.07	0.92739	0.89121	0.9366	0.86883
3176.65	0.92789	0.89197	0.93718	0.86957
3175.22	0.92837	0.89275	0.93777	0.87031
3173.79	0.92885	0.89353	0.93835	0.87104
3172.36	0.92933	0.89428	0.93891	0.87175
3170.94	0.92982	0.895	0.93947	0.87245
3169.51	0.93032	0.89569	0.94002	0.87313
3168.08	0.93083	0.89636	0.94056	0.87379
3166.65	0.93135	0.89703	0.94112	0.87441
3165.23	0.93189	0.89769	0.94168	0.87501
3163.8	0.93245	0.89839	0.94225	0.87567
3162.37	0.93301	0.89915	0.94283	0.87644
3160.94	0.93358	0.89996	0.94341	0.87734
3159.51	0.93415	0.90081	0.94398	0.87829
3158.09	0.93471	0.90166	0.94456	0.8792
3156.66	0.93526	0.90248	0.94512	0.88004
3155.23	0.9358	0.90324	0.94567	0.88078
3153.8	0.93631	0.90392	0.94621	0.88141
3152.38	0.93679	0.9045	0.94671	0.88193
3150.95	0.93725	0.90501	0.94716	0.88239
3149.52	0.93766	0.90554	0.94758	0.88285
3148.09	0.93805	0.9061	0.94798	0.88335
3146.67	0.9384	0.90667	0.94836	0.88386
3145.24	0.93872	0.9072	0.94875	0.8843
3143.81	0.93902	0.90764	0.94914	0.88467
3142.38	0.93931	0.90805	0.94952	0.88501
3140.95	0.93958	0.90852	0.94989	0.88544
3139.53	0.93986	0.9091	0.95024	0.886
3138.1	0.94015	0.90974	0.95057	0.88663
3136.67	0.94046	0.91037	0.95087	0.88722
3135.24	0.94082	0.9109	0.95117	0.88771
3133.82	0.94122	0.91132	0.95149	0.88807
3132.39	0.94167	0.91166	0.95184	0.88836
3130.96	0.94217	0.91203	0.95222	0.88869
3129.53	0.94274	0.91253	0.95263	0.88919
3128.11	0.94335	0.91323	0.95308	0.88995
3126.68	0.94399	0.91412	0.95356	0.89101
3125.25	0.94467	0.91511	0.9541	0.89227
3123.82	0.94536	0.9161	0.95468	0.89356
3122.39	0.94603	0.91701	0.95529	0.89473
3120.97	0.94669	0.91785	0.9559	0.89574
3119.54	0.9473	0.91866	0.95649	0.89668
3118.11	0.94787	0.91947	0.95703	0.89761
3116.68	0.94837	0.92023	0.9575	0.8985
3115.26	0.94881	0.92089	0.95791	0.89928
3113.83	0.94919	0.92139	0.95828	0.89987
3112.4	0.94951	0.92177	0.9586	0.90026
3110.97	0.9498	0.92209	0.9589	0.90053
3109.55	0.95006	0.92244	0.95919	0.90082
3108.12	0.95031	0.92288	0.95947	0.90122
3106.69	0.95058	0.9234	0.95976	0.90177
3105.26	0.95087	0.92399	0.96006	0.90243
3103.83	0.95122	0.92465	0.9604	0.90317
3102.41	0.95161	0.92536	0.96078	0.90397
3100.98	0.95208	0.92613	0.96122	0.90482
3099.55	0.95262	0.92694	0.9617	0.90572
3098.12	0.95323	0.92777	0.96222	0.90672
3096.7	0.9539	0.92863	0.96276	0.90784
3095.27	0.95464	0.92954	0.96334	0.90909
3093.84	0.95542	0.93048	0.96396	0.91042
3092.41	0.95623	0.93146	0.96459	0.91175
3090.98	0.95706	0.93246	0.96524	0.91306
3089.56	0.95789	0.93348	0.96589	0.91437
3088.13	0.9587	0.93454	0.96651	0.91569
3086.7	0.95948	0.93559	0.96711	0.91697
3085.27	0.96022	0.93658	0.96767	0.91812
3083.85	0.96091	0.93748	0.96818	0.91906
3082.42	0.96153	0.93827	0.96864	0.91978
3080.99	0.96209	0.93895	0.96906	0.92035
3079.56	0.96258	0.93955	0.96942	0.92086
3078.14	0.96301	0.94008	0.96974	0.92139
3076.71	0.96337	0.94058	0.97001	0.92197
3075.28	0.96369	0.94105	0.97025	0.92256
3073.85	0.96396	0.94149	0.97047	0.92315
3072.42	0.9642	0.94192	0.97069	0.92373
3071	0.96443	0.94233	0.9709	0.92429
3069.57	0.96464	0.9427	0.97111	0.9248
3068.14	0.96486	0.94308	0.97132	0.92528
3066.71	0.96509	0.94349	0.97153	0.92573
3065.29	0.96533	0.94395	0.97174	0.92616
3063.86	0.96559	0.94443	0.97196	0.92656
3062.43	0.96588	0.94489	0.97219	0.92691
3061	0.96619	0.94531	0.97243	0.92725
3059.58	0.96652	0.94571	0.97268	0.92761
3058.15	0.96688	0.94609	0.97295	0.92802
3056.72	0.96726	0.94649	0.97323	0.9285
3055.29	0.96764	0.94695	0.97353	0.9291
3053.86	0.96804	0.94748	0.97384	0.92985
3052.44	0.96844	0.94805	0.97415	0.93073
3051.01	0.96884	0.94863	0.97446	0.93169
3049.58	0.96923	0.94918	0.97477	0.93264
3048.15	0.9696	0.94968	0.97507	0.93349
3046.73	0.96994	0.95013	0.97535	0.93423
3045.3	0.97026	0.95056	0.97559	0.93487
3043.87	0.97054	0.95096	0.97579	0.93544
3042.44	0.97079	0.95132	0.97595	0.93595
3041.02	0.971	0.95164	0.97606	0.93639
3039.59	0.97117	0.95192	0.97613	0.93674
3038.16	0.97131	0.95217	0.97617	0.93699
3036.73	0.97142	0.95236	0.9762	0.93714
3035.3	0.97151	0.95252	0.97621	0.9372
3033.88	0.9716	0.95264	0.97622	0.93725
3032.45	0.97168	0.95277	0.97623	0.93733
3031.02	0.97178	0.95292	0.97627	0.93748
3029.59	0.9719	0.9531	0.97633	0.93768
3028.17	0.97204	0.95331	0.97643	0.93791
3026.74	0.97221	0.95351	0.97656	0.93815
3025.31	0.97241	0.9537	0.97672	0.93842
3023.88	0.97263	0.95392	0.97691	0.93878
3022.45	0.97286	0.95422	0.9771	0.93926
3021.03	0.9731	0.95459	0.97729	0.93983
3019.6	0.97333	0.95499	0.97747	0.94041
3018.17	0.97354	0.95537	0.97762	0.9409
3016.74	0.97372	0.95566	0.97773	0.94128
3015.32	0.97386	0.95585	0.97781	0.94154
3013.89	0.97395	0.95595	0.97784	0.94172
3012.46	0.974	0.95598	0.97783	0.94181
3011.03	0.97401	0.95594	0.97777	0.94183
3009.61	0.97398	0.95584	0.97769	0.94176
3008.18	0.97391	0.9557	0.9776	0.94166
3006.75	0.9738	0.95551	0.97751	0.94154
3005.32	0.97368	0.95529	0.97743	0.94143
3003.89	0.97354	0.95507	0.97735	0.94138
3002.47	0.97338	0.95491	0.97728	0.94142
3001.04	0.9732	0.95485	0.9772	0.94155
2999.61	0.97302	0.95482	0.97711	0.9417
2998.18	0.97281	0.95476	0.97701	0.94178
2996.76	0.97259	0.95458	0.97688	0.94171
2995.33	0.97235	0.95427	0.97672	0.94145
2993.9	0.97209	0.95384	0.97652	0.94103
2992.47	0.97181	0.95333	0.9763	0.94047
2991.05	0.97152	0.95278	0.97604	0.93984
2989.62	0.97123	0.95218	0.97575	0.93918
2988.19	0.97094	0.95154	0.97546	0.93853
2986.76	0.97067	0.95087	0.97517	0.93794
2985.33	0.97042	0.95021	0.97488	0.93746
2983.91	0.97021	0.9496	0.9746	0.93712
2982.48	0.97005	0.94906	0.9743	0.93692
2981.05	0.96993	0.94859	0.97398	0.9369
2979.62	0.96988	0.94813	0.97363	0.93704
2978.2	0.96988	0.94764	0.97322	0.9373
2976.77	0.96993	0.94707	0.97275	0.93764
2975.34	0.97003	0.9464	0.97221	0.93802
2973.91	0.97017	0.94566	0.9716	0.93842
2972.49	0.97035	0.94485	0.97092	0.93883
2971.06	0.97056	0.944	0.97017	0.93925
2969.63	0.9708	0.94316	0.96937	0.93969
2968.2	0.97105	0.94237	0.96856	0.94012
2966.77	0.97132	0.94071	0.96775	0.94053
2965.35	0.9716	0.93901	0.96697	0.9409
2963.92	0.9719	0.93851	0.96626	0.94124
2962.49	0.97221	0.93621	0.96563	0.94159
2961.06	0.97252	0.93521	0.96509	0.94196
2959.64	0.97285	0.93421	0.96464	0.94231
2958.21	0.97318	0.93321	0.96429	0.94266
2956.78	0.9735	0.93241	0.96401	0.94302
2955.35	0.97382	0.93101	0.96377	0.94342
2953.93	0.97411	0.93127	0.96354	0.94385
2952.5	0.97438	0.93021	0.96326	0.94428
2951.07	0.97461	0.9302	0.96288	0.94466
2949.64	0.9748	0.93008	0.96238	0.94495
2948.21	0.97493	0.93031	0.96171	0.94513
2946.79	0.97501	0.93011	0.96086	0.94517
2945.36	0.97504	0.93005	0.95982	0.94507
2943.93	0.97502	0.93	0.95861	0.94482
2942.5	0.97495	0.9301	0.95726	0.94449
2941.08	0.97485	0.93081	0.9558	0.94413
2939.65	0.97473	0.931	0.95431	0.94382
2938.22	0.9746	0.93154	0.95283	0.94357
2936.79	0.97449	0.93215	0.95144	0.94337
2935.36	0.97439	0.93315	0.95021	0.94326
2933.94	0.97434	0.93625	0.94919	0.94026
2932.51	0.97434	0.93812	0.94846	0.93639
2931.08	0.97439	0.94099	0.94806	0.92362
2929.65	0.97451	0.94863	0.94802	0.91895
2928.23	0.97469	0.9524	0.94838	0.91633
2926.8	0.97493	0.95329	0.94912	0.91579
2925.37	0.97522	0.95427	0.95024	0.91534
2923.94	0.97556	0.9553	0.95171	0.91602
2922.52	0.97593	0.95636	0.95347	0.91882
2921.09	0.97631	0.9574	0.95544	0.9227
2919.66	0.97671	0.95838	0.95757	0.92963
2918.23	0.97709	0.95929	0.95975	0.93256
2916.8	0.97746	0.96011	0.96191	0.93847
2915.38	0.9778	0.96081	0.96398	0.94329
2913.95	0.97811	0.96138	0.96589	0.94601
2912.52	0.97839	0.96183	0.96761	0.9506
2911.09	0.97864	0.9622	0.96913	0.95108
2909.67	0.97886	0.96251	0.97044	0.95246
2908.24	0.97906	0.96279	0.97158	0.95376
2906.81	0.97925	0.96305	0.97256	0.95404
2905.38	0.97943	0.96334	0.97342	0.95434
2903.96	0.97961	0.9637	0.97421	0.95472
2902.53	0.97981	0.96414	0.97494	0.95521
2901.1	0.98001	0.96469	0.97565	0.95582
2899.67	0.98024	0.9653	0.97635	0.9565
2898.24	0.98047	0.96589	0.97706	0.9572
2896.82	0.98072	0.96642	0.97775	0.95788
2895.39	0.98097	0.96686	0.97844	0.95852
2893.96	0.98123	0.96722	0.97909	0.95912
2892.53	0.98149	0.9675	0.9797	0.95967
2891.11	0.98174	0.96771	0.98026	0.96019
2889.68	0.98198	0.96781	0.98075	0.96064
2888.25	0.9822	0.96777	0.98118	0.961
2886.82	0.98242	0.96758	0.98153	0.96127
2885.4	0.98262	0.9673	0.98181	0.9615
2883.97	0.98281	0.96701	0.98201	0.96177
2882.54	0.98299	0.96678	0.98213	0.9621
2881.11	0.98317	0.96663	0.98217	0.96247
2879.68	0.98334	0.96656	0.98212	0.96284
2878.26	0.9835	0.96657	0.98198	0.96318
2876.83	0.98365	0.9667	0.98174	0.9635
2875.4	0.9838	0.96699	0.98139	0.96382
2873.97	0.98393	0.96747	0.98092	0.96413
2872.55	0.98404	0.96814	0.98031	0.96442
2871.12	0.98414	0.96897	0.97956	0.96469
2869.69	0.98422	0.96989	0.97869	0.96492
2868.26	0.98428	0.97081	0.9777	0.9651
2866.83	0.98432	0.97169	0.97665	0.9652
2865.41	0.98436	0.97249	0.97556	0.96523
2863.98	0.98439	0.97321	0.97451	0.96352
2862.55	0.98443	0.97387	0.97357	0.9634
2861.12	0.98448	0.97444	0.9728	0.96317
2859.7	0.98455	0.97491	0.97228	0.96021
2858.27	0.98465	0.97527	0.97208	0.95828
2856.84	0.98479	0.97558	0.97224	0.95741
2855.41	0.98498	0.97591	0.9728	0.95762
2853.99	0.98522	0.9763	0.97374	0.95694
2852.56	0.9855	0.96977	0.97503	0.95837
2851.13	0.98583	0.9673	0.97664	0.9586
2849.7	0.9862	0.96789	0.97848	0.95916
2848.27	0.9866	0.97257	0.98046	0.96037
2846.85	0.98703	0.97632	0.98251	0.96291
2845.42	0.98747	0.98013	0.98452	0.96331
2843.99	0.9879	0.98097	0.98643	0.96523
2842.56	0.98832	0.98178	0.98817	0.96724
2841.14	0.98872	0.9825	0.9897	0.96809
2839.71	0.98908	0.9831	0.991	0.97083
2838.28	0.9894	0.98361	0.99206	0.97146
2836.85	0.98967	0.98403	0.9929	0.9721
2835.43	0.9899	0.98441	0.99353	0.97383
2834	0.99008	0.98475	0.99401	0.975
2832.57	0.99023	0.98502	0.99436	0.97608
2831.14	0.99034	0.98522	0.99461	0.97618
2829.71	0.99043	0.98536	0.9948	0.97632
2828.29	0.9905	0.9855	0.99496	0.97658
2826.86	0.99057	0.98568	0.99509	0.97678
2825.43	0.99064	0.98591	0.99522	0.97704
2824	0.99071	0.98615	0.99535	0.97731
2822.58	0.99079	0.98637	0.99548	0.97758
2821.15	0.99088	0.98656	0.99561	0.97786
2819.72	0.99098	0.98673	0.99574	0.97814
2818.29	0.99108	0.98692	0.99587	0.97844
2816.87	0.9912	0.98711	0.99599	0.97874
2815.44	0.99132	0.98729	0.9961	0.97902
2814.01	0.99145	0.98745	0.99621	0.97928
2812.58	0.99157	0.98757	0.9963	0.9795
2811.15	0.99169	0.98767	0.99639	0.9797
2809.73	0.99182	0.98776	0.99648	0.97989
2808.3	0.99194	0.98788	0.99655	0.9801
2806.87	0.99207	0.98803	0.99662	0.98033
2805.44	0.99219	0.98818	0.99669	0.98057
2804.02	0.99231	0.98832	0.99677	0.98079
2802.59	0.99243	0.98843	0.99685	0.981
2801.16	0.99255	0.98855	0.99693	0.98119
2799.73	0.99266	0.98869	0.99702	0.98141
2798.31	0.99277	0.98888	0.9971	0.98166
2796.88	0.99286	0.98909	0.99718	0.98193
2795.45	0.99295	0.98928	0.99725	0.98218
2794.02	0.99303	0.98943	0.99731	0.98238
2792.59	0.9931	0.98955	0.99737	0.98252
2791.17	0.99316	0.98965	0.99742	0.98262
2789.74	0.99322	0.98974	0.99746	0.98268
2788.31	0.99327	0.98983	0.99749	0.98272
2786.88	0.99333	0.98992	0.99752	0.98278
2785.46	0.99339	0.99001	0.99755	0.98288
2784.03	0.99346	0.9901	0.99759	0.98301
2782.6	0.99354	0.9902	0.99764	0.98315
2781.17	0.99363	0.99032	0.99771	0.98329
2779.74	0.99372	0.99047	0.99778	0.98345
2778.32	0.99382	0.99064	0.99786	0.98365
2776.89	0.99392	0.99083	0.99795	0.98388
2775.46	0.99401	0.99101	0.99803	0.98412
2774.03	0.9941	0.99118	0.9981	0.98435
2772.61	0.99418	0.99134	0.99815	0.98453
2771.18	0.99425	0.99149	0.9982	0.98468
2769.75	0.9943	0.9916	0.99823	0.98478
2768.32	0.99433	0.99167	0.99824	0.98485
2766.9	0.99435	0.99169	0.99823	0.9849
2765.47	0.99436	0.99168	0.99822	0.98493
2764.04	0.99436	0.99167	0.9982	0.98496
2762.61	0.99435	0.99168	0.99819	0.98499
2761.18	0.99433	0.9917	0.99817	0.98503
2759.76	0.99432	0.99173	0.99817	0.98507
2758.33	0.99431	0.99175	0.99818	0.98514
2756.9	0.99431	0.99178	0.9982	0.98524
2755.47	0.99431	0.99184	0.99822	0.98536
2754.05	0.99432	0.99192	0.99825	0.98549
2752.62	0.99433	0.99202	0.99827	0.98561
2751.19	0.99435	0.99211	0.9983	0.98572
2749.76	0.99438	0.99218	0.99832	0.98582
2748.34	0.9944	0.99221	0.99834	0.98592
2746.91	0.99442	0.99223	0.99835	0.98601
2745.48	0.99445	0.99226	0.99834	0.9861
2744.05	0.99447	0.9923	0.99833	0.98617
2742.62	0.99448	0.99235	0.99832	0.98621
2741.2	0.9945	0.99238	0.99831	0.98623
2739.77	0.99451	0.99238	0.9983	0.98623
2738.34	0.99453	0.99237	0.9983	0.98624
2736.91	0.99455	0.99239	0.9983	0.98627
2735.49	0.99458	0.99246	0.99831	0.98634
2734.06	0.99461	0.99258	0.99832	0.98645
2732.63	0.99464	0.9927	0.99834	0.98657
2731.2	0.99468	0.9928	0.99836	0.98669
2729.78	0.99472	0.99287	0.99839	0.98682
2728.35	0.99476	0.99293	0.99842	0.98693
2726.92	0.9948	0.993	0.99844	0.98703
2725.49	0.99483	0.99309	0.99846	0.98711
2724.06	0.99486	0.99318	0.99847	0.98717
2722.64	0.99489	0.99324	0.99847	0.98721
2721.21	0.99491	0.99326	0.99847	0.98723
2719.78	0.99493	0.99325	0.99847	0.98725
2718.35	0.99495	0.99325	0.99846	0.98725
2716.93	0.99496	0.99328	0.99845	0.98724
2715.5	0.99497	0.99332	0.99844	0.98724
2714.07	0.99498	0.99337	0.99843	0.98726
2712.64	0.99499	0.99339	0.99842	0.98731
2711.21	0.99501	0.99339	0.99841	0.98738
2709.79	0.99502	0.9934	0.99841	0.98746
2708.36	0.99504	0.99343	0.9984	0.98752
2706.93	0.99506	0.99348	0.99839	0.98756
2705.5	0.99508	0.99354	0.99839	0.98758
2704.08	0.9951	0.99356	0.99838	0.98759
2702.65	0.99512	0.99356	0.99837	0.9876
2701.22	0.99513	0.99354	0.99836	0.98762
2699.79	0.99515	0.99354	0.99834	0.98764
2698.37	0.99517	0.99359	0.99832	0.98766
2696.94	0.9952	0.99365	0.99831	0.98769
2695.51	0.99522	0.99371	0.99829	0.98773
2694.08	0.99525	0.99373	0.99828	0.98777
2692.65	0.99528	0.99371	0.99828	0.98783
2691.23	0.99532	0.99371	0.99828	0.98791
2689.8	0.99535	0.99375	0.99828	0.98798
2688.37	0.9954	0.99383	0.9983	0.98807
2686.94	0.99544	0.99393	0.99832	0.98815
2685.52	0.99548	0.994	0.99835	0.98826
2684.09	0.99552	0.99403	0.99838	0.98837
2682.66	0.99556	0.99405	0.99841	0.98849
2681.23	0.9956	0.99409	0.99844	0.98862
2679.81	0.99563	0.99417	0.99847	0.98873
2678.38	0.99565	0.99426	0.9985	0.98882
2676.95	0.99568	0.99434	0.99852	0.98891
2675.52	0.99569	0.99436	0.99853	0.98899
2674.09	0.9957	0.99434	0.99854	0.98907
2672.67	0.99571	0.99431	0.99854	0.98914
2671.24	0.99572	0.99431	0.99854	0.98917
2669.81	0.99572	0.99434	0.99853	0.98918
2668.38	0.99572	0.99439	0.99853	0.98918
2666.96	0.99572	0.99441	0.99852	0.98918
2665.53	0.99573	0.99439	0.99852	0.98921
2664.1	0.99574	0.99437	0.99852	0.98926
2662.67	0.99575	0.99437	0.99852	0.98932
2661.25	0.99576	0.99442	0.99852	0.98938
2659.82	0.99578	0.99451	0.99852	0.98944
2658.39	0.9958	0.99459	0.99853	0.98951
2656.96	0.99582	0.99463	0.99853	0.98959
2655.53	0.99584	0.99464	0.99854	0.98968
2654.11	0.99587	0.99464	0.99855	0.98977
2652.68	0.99589	0.99468	0.99855	0.98984
2651.25	0.99592	0.99475	0.99856	0.98988
2649.82	0.99594	0.99482	0.99856	0.9899
2648.4	0.99597	0.99486	0.99856	0.98991
2646.97	0.99599	0.99485	0.99856	0.98993
2645.54	0.99601	0.99482	0.99856	0.98996
2644.11	0.99603	0.99481	0.99855	0.98998
2642.68	0.99605	0.99482	0.99854	0.98999
2641.26	0.99608	0.99486	0.99852	0.98998
2639.83	0.9961	0.99489	0.99851	0.98998
2638.4	0.99612	0.99487	0.99849	0.98999
2636.97	0.99614	0.99482	0.99847	0.99001
2635.55	0.99615	0.99477	0.99846	0.99004
2634.12	0.99617	0.99476	0.99845	0.99006
2632.69	0.99619	0.9948	0.99844	0.99007
2631.26	0.9962	0.99485	0.99844	0.99007
2629.84	0.99621	0.99488	0.99845	0.9901
2628.41	0.99622	0.99488	0.99846	0.99015
2626.98	0.99623	0.99488	0.99848	0.99023
2625.55	0.99623	0.99492	0.9985	0.99034
2624.12	0.99624	0.995	0.99852	0.99045
2622.7	0.99625	0.99512	0.99855	0.99057
2621.27	0.99625	0.99523	0.99857	0.99069
2619.84	0.99626	0.9953	0.9986	0.99083
2618.41	0.99627	0.99533	0.99862	0.99098
2616.99	0.99628	0.99537	0.99865	0.99113
2615.56	0.99628	0.99543	0.99867	0.99126
2614.13	0.99629	0.99552	0.9987	0.99136
2612.7	0.9963	0.99561	0.99872	0.99145
2611.28	0.99631	0.99567	0.99875	0.99154
2609.85	0.99632	0.9957	0.99877	0.99165
2608.42	0.99633	0.9957	0.99879	0.99177
2606.99	0.99634	0.99572	0.99882	0.9919
2605.56	0.99635	0.99579	0.99884	0.99201
2604.14	0.99636	0.99587	0.99886	0.9921
2602.71	0.99637	0.99594	0.99888	0.99219
2601.28	0.99638	0.99598	0.9989	0.99229
2599.85	0.99639	0.99599	0.99892	0.99239
2598.43	0.99641	0.996	0.99893	0.99248
2597	0.99642	0.99604	0.99894	0.99255
2595.57	0.99643	0.9961	0.99895	0.99259
2594.14	0.99644	0.99616	0.99895	0.99262
2592.72	0.99645	0.99618	0.99895	0.99265
2591.29	0.99646	0.99618	0.99894	0.99269
2589.86	0.99647	0.99615	0.99894	0.99276
2588.43	0.99647	0.99615	0.99893	0.99283
2587	0.99648	0.99617	0.99892	0.99289
2585.58	0.99649	0.99622	0.99892	0.99293
2584.15	0.9965	0.99625	0.99891	0.99297
2582.72	0.99652	0.99626	0.9989	0.99301
2581.29	0.99653	0.99624	0.99889	0.99305
2579.87	0.99654	0.99622	0.99888	0.99308
2578.44	0.99656	0.99623	0.99888	0.99308
2577.01	0.99657	0.99626	0.99887	0.99305
2575.58	0.99658	0.99629	0.99886	0.99301
2574.16	0.9966	0.99629	0.99885	0.99297
2572.73	0.99661	0.99626	0.99884	0.99296
2571.3	0.99663	0.99622	0.99883	0.99297
2569.87	0.99664	0.9962	0.99882	0.99299
2568.44	0.99666	0.99622	0.99881	0.99302
2567.02	0.99667	0.99624	0.9988	0.99304
2565.59	0.99669	0.99626	0.9988	0.99306
2564.16	0.9967	0.99627	0.9988	0.99311
2562.73	0.99672	0.99626	0.9988	0.99318
2561.31	0.99674	0.99628	0.9988	0.99326
2559.88	0.99675	0.99633	0.99881	0.99333
2558.45	0.99677	0.99639	0.99881	0.99339
2557.02	0.99679	0.99645	0.99882	0.99345
2555.59	0.9968	0.99649	0.99882	0.99352
2554.17	0.99682	0.99651	0.99883	0.99361
2552.74	0.99684	0.99653	0.99884	0.99373
2551.31	0.99685	0.99657	0.99885	0.99386
2549.88	0.99687	0.99664	0.99886	0.99398
2548.46	0.99689	0.99671	0.99887	0.99409
2547.03	0.99692	0.99677	0.99888	0.99419
2545.6	0.99694	0.9968	0.9989	0.9943
2544.17	0.99697	0.99683	0.99892	0.99443
2542.75	0.997	0.99688	0.99894	0.99455
2541.32	0.99703	0.99696	0.99895	0.99466
2539.89	0.99706	0.99704	0.99897	0.99475
2538.46	0.9971	0.99711	0.99899	0.99483
2537.03	0.99713	0.99715	0.99901	0.99492
2535.61	0.99717	0.99717	0.99903	0.99503
2534.18	0.99722	0.9972	0.99905	0.99516
2532.75	0.99726	0.99725	0.99906	0.99529
2531.32	0.9973	0.99732	0.99907	0.99542
2529.9	0.99735	0.99739	0.99909	0.99552
2528.47	0.99739	0.99743	0.9991	0.99562
2527.04	0.99744	0.99745	0.99912	0.99573
2525.61	0.99748	0.99747	0.99913	0.99586
2524.19	0.99753	0.99753	0.99915	0.99599
2522.76	0.99758	0.99762	0.99917	0.99611
2521.33	0.99762	0.99771	0.99919	0.99622
2519.9	0.99767	0.99779	0.9992	0.99631
2518.47	0.99771	0.99783	0.99922	0.99641
2517.05	0.99776	0.99786	0.99924	0.99653
2515.62	0.99781	0.9979	0.99926	0.99667
2514.19	0.99786	0.99798	0.99928	0.99681
2512.76	0.9979	0.99807	0.9993	0.99694
2511.34	0.99796	0.99816	0.99932	0.99706
2509.91	0.99801	0.99822	0.99934	0.99717
2508.48	0.99806	0.99825	0.99936	0.9973
2507.05	0.99812	0.99829	0.99939	0.99744
2505.63	0.99818	0.99836	0.99941	0.99758
2504.2	0.99824	0.99846	0.99944	0.99771
2502.77	0.9983	0.99858	0.99947	0.99782
2501.34	0.99836	0.99867	0.9995	0.99793
2499.91	0.99843	0.99872	0.99952	0.99804
2498.49	0.99849	0.99876	0.99955	0.99816
2497.06	0.99856	0.99881	0.99958	0.9983
2495.63	0.99862	0.99889	0.99961	0.99844
2494.2	0.99869	0.99899	0.99964	0.99856
2492.78	0.99876	0.99909	0.99967	0.99866
2491.35	0.99883	0.99915	0.9997	0.99875
2489.92	0.9989	0.99918	0.99974	0.99885
2488.49	0.99896	0.99922	0.99977	0.99896
2487.06	0.99903	0.99928	0.9998	0.99908
2485.64	0.99909	0.99937	0.99983	0.99918
2484.21	0.99915	0.99946	0.99985	0.99925
2482.78	0.9992	0.99953	0.99988	0.99931
2481.35	0.99926	0.99955	0.9999	0.99938
2479.93	0.99931	0.99956	0.99992	0.99946
2478.5	0.99935	0.99957	0.99994	0.99954
2477.07	0.99939	0.99961	0.99996	0.99963
2475.64	0.99943	0.99967	0.99997	0.99969
2474.22	0.99946	0.99971	0.99998	0.99974
2472.79	0.99949	0.99973	0.99999	0.99978
2471.36	0.99952	0.99973	0.99999	0.99982
2469.93	0.99954	0.99973	1	0.99988
2468.5	0.99957	0.99976	1.00001	0.99993
2467.08	0.99958	0.99981	1.00003	0.99997
2465.65	0.9996	0.99987	1.00004	0.99998
2464.22	0.99962	0.99991	1.00006	0.99999
2462.79	0.99963	0.99992	1.00007	1
2461.37	0.99964	0.99992	1.00009	1.00003
2459.94	0.99965	0.99994	1.00012	1.00007
2458.51	0.99966	0.99997	1.00014	1.00011
2457.08	0.99967	1	1.00016	1.00013
2455.66	0.99968	1.00002	1.00018	1.00014
2454.23	0.99968	1.00002	1.00019	1.00014
2452.8	0.99969	1.00001	1.00021	1.00016
2451.37	0.99969	1	1.00022	1.00018
2449.94	0.99969	1.00001	1.00022	1.0002
2448.52	0.99968	1.00004	1.00023	1.00021
2447.09	0.99967	1.00006	1.00024	1.0002
2445.66	0.99965	1.00006	1.00024	1.00018
2444.23	0.99962	1.00003	1.00024	1.00017
2442.81	0.99958	1.00001	1.00023	1.00017
2441.38	0.99954	1.00001	1.0002	1.00018
2439.95	0.99948	1.00002	1.00017	1.00018
2438.52	0.99942	1	1.00012	1.00015
2437.1	0.99935	0.99994	1.00005	1.00008
2435.67	0.99927	0.99981	0.99998	0.99999
2434.24	0.99919	0.99966	0.99989	0.99989
2432.81	0.99912	0.99953	0.99981	0.99979
2431.38	0.99905	0.99943	0.99972	0.9997
2429.96	0.99898	0.99935	0.99965	0.99962
2428.53	0.99893	0.99928	0.99959	0.99954
2427.1	0.99889	0.99921	0.99956	0.99949
2425.67	0.99886	0.99915	0.99956	0.99947
2424.25	0.99885	0.99914	0.99958	0.99948
2422.82	0.99885	0.99919	0.99962	0.99953
2421.39	0.99885	0.99929	0.99968	0.99959
2419.96	0.99887	0.9994	0.99974	0.99965
2418.54	0.9989	0.99949	0.99981	0.99971
2417.11	0.99892	0.99953	0.99987	0.99976
2415.68	0.99895	0.99956	0.99992	0.99981
2414.25	0.99897	0.99959	0.99996	0.99985
2412.82	0.99899	0.99963	0.99998	0.99987
2411.4	0.99901	0.99967	1	0.99987
2409.97	0.99902	0.99968	1.00001	0.99986
2408.54	0.99903	0.99965	1.00001	0.99986
2407.11	0.99903	0.99961	1.00001	0.99987
2405.69	0.99903	0.99958	1.00001	0.99988
2404.26	0.99903	0.99959	1.00002	0.9999
2402.83	0.99903	0.99963	1.00005	0.99991
2401.4	0.99903	0.99967	1.00009	0.99993
2399.97	0.99903	0.99968	1.00014	0.99996
2398.55	0.99904	0.99966	1.00019	1.00001
2397.12	0.99904	0.99964	1.00024	1.00008
2395.69	0.99905	0.99965	1.00026	1.00017
2394.26	0.99906	0.9997	1.00024	1.00021
2392.84	0.99906	0.99974	1.00014	1.00016
2391.41	0.99906	0.99972	0.99996	0.99993
2389.98	0.99905	0.99958	0.99967	0.99948
2388.55	0.99901	0.99934	0.99924	0.99876
2387.13	0.99896	0.99903	0.99867	0.99773
2385.7	0.99887	0.99868	0.99796	0.99639
2384.27	0.99875	0.99829	0.9971	0.99475
2382.84	0.99858	0.99784	0.99611	0.99284
2381.41	0.99836	0.99729	0.99501	0.9907
2379.99	0.99808	0.99665	0.99383	0.98839
2378.56	0.99775	0.99596	0.9926	0.98595
2377.13	0.99737	0.99528	0.99132	0.98345
2375.7	0.99695	0.99463	0.99003	0.9809
2374.28	0.99649	0.99399	0.98874	0.97836
2372.85	0.99602	0.99333	0.98747	0.97585
2371.42	0.99555	0.99263	0.98625	0.97341
2369.99	0.9951	0.99192	0.9851	0.97106
2368.57	0.99471	0.99125	0.98406	0.96882
2367.14	0.99439	0.99065	0.9832	0.96676
2365.71	0.99415	0.99017	0.98254	0.96498
2364.28	0.99401	0.98984	0.98212	0.96362
2362.85	0.99398	0.9897	0.98197	0.96284
2361.43	0.99405	0.98979	0.98208	0.96277
2360	0.99423	0.99013	0.98244	0.96345
2358.57	0.99448	0.99069	0.98302	0.96481
2357.14	0.9948	0.99141	0.98376	0.96667
2355.72	0.99516	0.99219	0.98461	0.96874
2354.29	0.99554	0.99293	0.98548	0.97076
2352.86	0.99591	0.99355	0.98631	0.97254
2351.43	0.99624	0.99403	0.98704	0.97397
2350.01	0.99654	0.99436	0.98763	0.975
2348.58	0.99677	0.99455	0.98804	0.9756
2347.15	0.99694	0.9946	0.9883	0.97578
2345.72	0.99706	0.99452	0.98844	0.97564
2344.29	0.99712	0.99435	0.9885	0.97528
2342.87	0.99714	0.99415	0.98852	0.97483
2341.44	0.99714	0.99399	0.98852	0.97441
2340.01	0.99713	0.99394	0.98853	0.97412
2338.58	0.99713	0.99401	0.98854	0.97406
2337.16	0.99714	0.99416	0.98857	0.97426
2335.73	0.99718	0.99435	0.9886	0.97467
2334.3	0.99725	0.99453	0.98863	0.97514
2332.87	0.99735	0.99467	0.98868	0.97552
2331.44	0.99747	0.99479	0.98873	0.97573
2330.02	0.99762	0.9949	0.98879	0.97585
2328.59	0.99779	0.99501	0.98887	0.976
2327.16	0.99796	0.9951	0.98897	0.97625
2325.73	0.99813	0.99517	0.98909	0.97668
2324.31	0.99829	0.99527	0.98926	0.9773
2322.88	0.99845	0.99541	0.98949	0.97808
2321.45	0.99859	0.9956	0.98978	0.97895
2320.02	0.99871	0.99581	0.99012	0.97982
2318.6	0.99881	0.99599	0.99051	0.98067
2317.17	0.9989	0.99614	0.99092	0.98151
2315.74	0.99897	0.99627	0.99133	0.98239
2314.31	0.99903	0.99641	0.99174	0.98332
2312.88	0.99907	0.9966	0.99215	0.98426
2311.46	0.99911	0.99681	0.99257	0.98517
2310.03	0.99914	0.99702	0.99301	0.98603
2308.6	0.99917	0.99719	0.99346	0.98687
2307.17	0.99919	0.99733	0.99393	0.98774
2305.75	0.99921	0.99747	0.99441	0.98868
2304.32	0.99922	0.99766	0.9949	0.98967
2302.89	0.99923	0.9979	0.99538	0.99068
2301.46	0.99925	0.99816	0.99587	0.99166
2300.04	0.99926	0.9984	0.99635	0.99257
2298.61	0.99926	0.99858	0.99682	0.99341
2297.18	0.99927	0.99871	0.99726	0.99418
2295.75	0.99928	0.99884	0.99768	0.99489
2294.32	0.99928	0.99899	0.99805	0.99555
2292.9	0.99929	0.99916	0.99839	0.99616
2291.47	0.99929	0.99933	0.99869	0.99673
2290.04	0.9993	0.99945	0.99895	0.99725
2288.61	0.9993	0.99952	0.99918	0.99772
2287.19	0.9993	0.99955	0.99938	0.99812
2285.76	0.9993	0.99958	0.99954	0.99845
2284.33	0.9993	0.99963	0.99968	0.99869
2282.9	0.99929	0.9997	0.99978	0.99886
2281.48	0.99929	0.99975	0.99986	0.99897
2280.05	0.99929	0.99977	0.99991	0.99904
2278.62	0.99929	0.99974	0.99994	0.99908
2277.19	0.99928	0.99972	0.99996	0.99909
2275.76	0.99928	0.99972	0.99997	0.99908
2274.34	0.99928	0.99975	0.99998	0.99904
2272.91	0.99927	0.99979	0.99998	0.99901
2271.48	0.99927	0.9998	0.99999	0.99899
2270.05	0.99927	0.99978	0.99999	0.999
2268.63	0.99927	0.99975	0.99999	0.99901
2267.2	0.99926	0.99973	0.99999	0.99903
2265.77	0.99926	0.99973	1	0.99904
2264.34	0.99925	0.99975	1	0.99904
2262.92	0.99925	0.99976	1	0.99904
2261.49	0.99925	0.99974	1.00001	0.99906
2260.06	0.99924	0.99971	1.00001	0.9991
2258.63	0.99924	0.99969	1.00001	0.99914
2257.2	0.99924	0.99969	1.00002	0.99918
2255.78	0.99924	0.99971	1.00003	0.99921
2254.35	0.99924	0.99972	1.00004	0.99925
2252.92	0.99924	0.99972	1.00005	0.99929
2251.49	0.99924	0.9997	1.00006	0.99936
2250.07	0.99925	0.99968	1.00008	0.99942
2248.64	0.99925	0.99968	1.0001	0.99948
2247.21	0.99925	0.99971	1.00012	0.99953
2245.78	0.99926	0.99973	1.00014	0.99957
2244.35	0.99926	0.99974	1.00016	0.99962
2242.93	0.99926	0.99971	1.00018	0.99967
2241.5	0.99926	0.99969	1.0002	0.99972
2240.07	0.99926	0.99968	1.00022	0.99977
2238.64	0.99926	0.9997	1.00023	0.99981
2237.22	0.99926	0.99973	1.00024	0.99983
2235.79	0.99926	0.99974	1.00024	0.99984
2234.36	0.99925	0.99971	1.00024	0.99986
2232.93	0.99925	0.99967	1.00024	0.99989
2231.51	0.99924	0.99964	1.00024	0.99991
2230.08	0.99923	0.99964	1.00024	0.99992
2228.65	0.99922	0.99967	1.00023	0.99991
2227.22	0.99921	0.99969	1.00023	0.9999
2225.79	0.99921	0.99968	1.00022	0.99989
2224.37	0.9992	0.99964	1.00022	0.99989
2222.94	0.99919	0.9996	1.00022	0.9999
2221.51	0.99919	0.9996	1.00021	0.99991
2220.08	0.99918	0.99964	1.00021	0.9999
2218.66	0.99917	0.99969	1.0002	0.99989
2217.23	0.99917	0.99972	1.00019	0.99988
2215.8	0.99916	0.99969	1.00018	0.99989
2214.37	0.99915	0.99965	1.00016	0.9999
2212.95	0.99914	0.99962	1.00014	0.99992
2211.52	0.99913	0.99964	1.00012	0.99993
2210.09	0.99912	0.99968	1.00009	0.99993
2208.66	0.9991	0.99971	1.00007	0.99992
2207.23	0.99908	0.9997	1.00004	0.99992
2205.81	0.99906	0.99963	1.00001	0.99992
2204.38	0.99904	0.99957	0.99999	0.99993
2202.95	0.99901	0.99954	0.99997	0.99994
2201.52	0.99899	0.99956	0.99995	0.99993
2200.1	0.99896	0.9996	0.99993	0.99991
2198.67	0.99893	0.9996	0.99991	0.99989
2197.24	0.9989	0.99955	0.9999	0.99989
2195.81	0.99887	0.99946	0.99988	0.9999
2194.39	0.99884	0.9994	0.99987	0.99992
2192.96	0.9988	0.99939	0.99986	0.99993
2191.53	0.99877	0.99943	0.99984	0.99993
2190.1	0.99874	0.99946	0.99983	0.99993
2188.67	0.9987	0.99945	0.99982	0.99994
2187.25	0.99867	0.99937	0.99981	0.99996
2185.82	0.99863	0.99929	0.99979	0.99999
2184.39	0.9986	0.99925	0.99978	1.00002
2182.96	0.99856	0.99926	0.99977	1.00003
2181.54	0.99852	0.9993	0.99976	1.00003
2180.11	0.99848	0.9993	0.99975	1.00003
2178.68	0.99843	0.99925	0.99973	1.00004
2177.25	0.99839	0.99916	0.99971	1.00006
2175.82	0.99835	0.99908	0.99969	1.00008
2174.4	0.9983	0.99905	0.99967	1.00009
2172.97	0.99826	0.99907	0.99964	1.00008
2171.54	0.99821	0.9991	0.99961	1.00006
2170.11	0.99817	0.99908	0.99958	1.00005
2168.69	0.99812	0.99901	0.99954	1.00005
2167.26	0.99808	0.99891	0.99951	1.00006
2165.83	0.99803	0.99885	0.99948	1.00006
2164.4	0.99798	0.99884	0.99944	1.00006
2162.98	0.99793	0.99886	0.99941	1.00006
2161.55	0.99787	0.99887	0.99938	1.00005
2160.12	0.99782	0.99881	0.99934	1.00006
2158.69	0.99776	0.99871	0.99932	1.00007
2157.26	0.9977	0.99862	0.99929	1.00008
2155.84	0.99764	0.99856	0.99926	1.00009
2154.41	0.99758	0.99856	0.99924	1.00008
2152.98	0.99752	0.99857	0.99921	1.00007
2151.55	0.99745	0.99853	0.99918	1.00007
2150.13	0.99739	0.99845	0.99915	1.00007
2148.7	0.99732	0.99834	0.99912	1.00008
2147.27	0.99725	0.99826	0.99908	1.00008
2145.84	0.99718	0.99823	0.99905	1.00007
2144.42	0.99712	0.99824	0.99901	1.00006
2142.99	0.99705	0.99824	0.99897	1.00004
2141.56	0.99698	0.9982	0.99894	1.00004
2140.13	0.99692	0.99811	0.9989	1.00005
2138.7	0.99685	0.99802	0.99887	1.00008
2137.28	0.99679	0.99796	0.99883	1.00009
2135.85	0.99672	0.99794	0.9988	1.00009
2134.42	0.99666	0.99794	0.99878	1.00009
2132.99	0.9966	0.99792	0.99876	1.0001
2131.57	0.99653	0.99785	0.99874	1.00012
2130.14	0.99647	0.99776	0.99872	1.00015
2128.71	0.9964	0.99768	0.9987	1.00018
2127.28	0.99634	0.99764	0.99868	1.00019
2125.86	0.99628	0.99763	0.99866	1.00019
2124.43	0.99621	0.99761	0.99863	1.00018
2123	0.99615	0.99756	0.99861	1.00016
2121.57	0.99608	0.99748	0.99857	1.00015
2120.14	0.99602	0.99738	0.99854	1.00015
2118.72	0.99595	0.99731	0.9985	1.00014
2117.29	0.99588	0.99726	0.99846	1.00013
2115.86	0.99581	0.99723	0.99843	1.0001
2114.43	0.99574	0.99719	0.99839	1.00008
2113.01	0.99566	0.99713	0.99836	1.00007
2111.58	0.99559	0.99704	0.99832	1.00006
2110.15	0.99551	0.99696	0.99829	1.00006
2108.72	0.99542	0.9969	0.99826	1.00004
2107.3	0.99534	0.99687	0.99823	1
2105.87	0.99526	0.99683	0.99819	0.99996
2104.44	0.99517	0.99677	0.99815	0.99992
2103.01	0.99508	0.99668	0.9981	0.99989
2101.58	0.995	0.99659	0.99805	0.99985
2100.16	0.99491	0.9965	0.99799	0.9998
2098.73	0.99483	0.99642	0.99793	0.99973
2097.3	0.99475	0.99636	0.99787	0.99965
2095.87	0.99467	0.99629	0.9978	0.99958
2094.45	0.99459	0.99622	0.99774	0.99952
2093.02	0.99451	0.99614	0.99769	0.99948
2091.59	0.99443	0.99607	0.99764	0.99944
2090.16	0.99435	0.99601	0.99759	0.9994
2088.73	0.99427	0.99595	0.99756	0.99936
2087.31	0.9942	0.9959	0.99753	0.99931
2085.88	0.99412	0.99584	0.99751	0.99926
2084.45	0.99404	0.99578	0.9975	0.99923
2083.02	0.99396	0.99571	0.99749	0.99921
2081.6	0.99387	0.99565	0.99747	0.99918
2080.17	0.99379	0.99558	0.99744	0.99914
2078.74	0.99371	0.99551	0.99741	0.99909
2077.31	0.99362	0.99543	0.99736	0.99903
2075.89	0.99354	0.99535	0.9973	0.99894
2074.46	0.99345	0.99525	0.99723	0.99883
2073.03	0.99337	0.99515	0.99714	0.9987
2071.6	0.99328	0.99505	0.99705	0.99855
2070.17	0.99319	0.99492	0.99696	0.99839
2068.75	0.9931	0.99479	0.99687	0.99823
2067.32	0.99301	0.99466	0.99678	0.99809
2065.89	0.99291	0.99453	0.99671	0.99797
2064.46	0.99281	0.99443	0.99665	0.99786
2063.04	0.9927	0.99432	0.99662	0.99776
2061.61	0.99259	0.99421	0.9966	0.99766
2060.18	0.99248	0.99408	0.9966	0.99755
2058.75	0.99236	0.99394	0.99659	0.99745
2057.33	0.99224	0.99381	0.99658	0.99737
2055.9	0.99212	0.99371	0.99655	0.99729
2054.47	0.99199	0.9936	0.99652	0.99719
2053.04	0.99187	0.99348	0.99646	0.99703
2051.61	0.99174	0.99331	0.99639	0.99679
2050.19	0.99161	0.9931	0.9963	0.99652
2048.76	0.99148	0.99288	0.9962	0.99624
2047.33	0.99134	0.99267	0.99609	0.99598
2045.9	0.99121	0.9925	0.99598	0.99574
2044.48	0.99108	0.99233	0.99588	0.9955
2043.05	0.99094	0.99215	0.99578	0.99526
2041.62	0.99081	0.99196	0.99571	0.99502
2040.19	0.99068	0.99174	0.99565	0.9948
2038.77	0.99054	0.99154	0.99562	0.9946
2037.34	0.99041	0.99137	0.99561	0.99443
2035.91	0.99028	0.99122	0.9956	0.99426
2034.48	0.99015	0.99107	0.99559	0.99409
2033.05	0.99002	0.99091	0.99557	0.99391
2031.63	0.9899	0.99071	0.99553	0.99374
2030.2	0.98977	0.99051	0.99546	0.99356
2028.77	0.98965	0.99031	0.99538	0.99336
2027.34	0.98954	0.99012	0.99528	0.9931
2025.92	0.98943	0.98993	0.99515	0.99278
2024.49	0.98932	0.98973	0.99502	0.99242
2023.06	0.98921	0.98951	0.99488	0.99208
2021.63	0.98911	0.98929	0.99475	0.99177
2020.2	0.98902	0.9891	0.99463	0.99153
2018.78	0.98893	0.98896	0.99455	0.99134
2017.35	0.98885	0.98887	0.9945	0.99119
2015.92	0.98877	0.98879	0.99449	0.99106
2014.49	0.9887	0.9887	0.99454	0.99097
2013.07	0.98863	0.98861	0.99462	0.99092
2011.64	0.98858	0.98854	0.99474	0.99093
2010.21	0.98853	0.98849	0.99486	0.991
2008.78	0.98849	0.98849	0.99498	0.99112
2007.36	0.98846	0.98851	0.99508	0.99125
2005.93	0.98844	0.98853	0.99513	0.99135
2004.5	0.98843	0.98851	0.99514	0.9914
2003.07	0.98843	0.98845	0.99509	0.99136
2001.64	0.98844	0.98837	0.99499	0.99124
2000.22	0.98846	0.98828	0.99484	0.99104
1998.79	0.98848	0.98822	0.99467	0.99081
1997.36	0.98852	0.98816	0.99448	0.99058
1995.93	0.98855	0.98811	0.99431	0.99037
1994.51	0.9886	0.98807	0.99417	0.99023
1993.08	0.98864	0.98805	0.99409	0.99019
1991.65	0.98869	0.98809	0.99409	0.99026
1990.22	0.98874	0.98818	0.9942	0.99043
1988.8	0.98879	0.98832	0.9944	0.99066
1987.37	0.98884	0.98847	0.99468	0.99095
1985.94	0.9889	0.98864	0.99499	0.99131
1984.51	0.98896	0.98883	0.99532	0.99174
1983.08	0.98902	0.98904	0.99563	0.99224
1981.66	0.98909	0.98928	0.9959	0.99273
1980.23	0.98916	0.98949	0.99611	0.99311
1978.8	0.98924	0.98964	0.99625	0.99332
1977.37	0.98932	0.98971	0.99633	0.99337
1975.95	0.9894	0.98973	0.99634	0.99332
1974.52	0.98949	0.98975	0.99629	0.99326
1973.09	0.98959	0.98979	0.99621	0.99324
1971.66	0.98968	0.98987	0.9961	0.99329
1970.24	0.98978	0.98996	0.99601	0.99337
1968.81	0.98988	0.99004	0.99596	0.99348
1967.38	0.98997	0.99011	0.99596	0.99362
1965.95	0.99007	0.99018	0.99605	0.99381
1964.52	0.99017	0.9903	0.99621	0.99406
1963.1	0.99027	0.99046	0.99645	0.99437
1961.67	0.99036	0.99067	0.99672	0.99474
1960.24	0.99046	0.9909	0.99699	0.99516
1958.81	0.99056	0.99112	0.99723	0.99564
1957.39	0.99066	0.99133	0.99742	0.99614
1955.96	0.99076	0.99153	0.99753	0.9966
1954.53	0.99086	0.99171	0.99756	0.99691
1953.1	0.99097	0.99184	0.9975	0.99698
1951.67	0.99107	0.99189	0.99737	0.99683
1950.25	0.99117	0.99187	0.99717	0.99656
1948.82	0.99126	0.99182	0.99693	0.9963
1947.39	0.99135	0.99178	0.99667	0.99613
1945.96	0.99142	0.99179	0.99645	0.99607
1944.54	0.99149	0.99187	0.99633	0.9961
1943.11	0.99155	0.992	0.99636	0.9962
1941.68	0.9916	0.99213	0.99654	0.99635
1940.25	0.99163	0.99227	0.99687	0.99659
1938.83	0.99165	0.99241	0.99729	0.99696
1937.4	0.99166	0.9926	0.99775	0.99748
1935.97	0.99166	0.99286	0.99817	0.99811
1934.54	0.99166	0.99313	0.99849	0.99871
1933.11	0.99164	0.99333	0.99866	0.99911
1931.69	0.99162	0.99338	0.99867	0.9992
1930.26	0.99159	0.99325	0.99851	0.99893
1928.83	0.99155	0.99296	0.99819	0.99833
1927.4	0.99151	0.99258	0.99771	0.99746
1925.98	0.99145	0.99218	0.99712	0.9965
1924.55	0.99138	0.99184	0.99647	0.9956
1923.12	0.9913	0.99154	0.99585	0.99487
1921.69	0.9912	0.99124	0.99532	0.99428
1920.27	0.99108	0.99093	0.99493	0.9938
1918.84	0.99094	0.99063	0.99473	0.9934
1917.41	0.99078	0.99039	0.99473	0.99312
1915.98	0.9906	0.99025	0.9949	0.99299
1914.55	0.9904	0.99017	0.9952	0.99301
1913.13	0.99018	0.99011	0.99555	0.99311
1911.7	0.98996	0.98999	0.99591	0.99323
1910.27	0.98972	0.98983	0.99629	0.99334
1908.84	0.98947	0.98964	0.99665	0.99343
1907.42	0.98922	0.98943	0.99696	0.99338
1905.99	0.98896	0.98916	0.99716	0.99306
1904.56	0.98871	0.98882	0.99723	0.99252
1903.13	0.98846	0.98846	0.99714	0.99198
1901.71	0.98822	0.98809	0.9969	0.99153
1900.28	0.98798	0.98765	0.99654	0.99102
1898.85	0.98774	0.98713	0.99609	0.99028
1897.42	0.98751	0.98657	0.99559	0.98932
1895.99	0.98729	0.98602	0.99508	0.98828
1894.57	0.98707	0.98551	0.9946	0.98731
1893.14	0.98686	0.98504	0.99419	0.9865
1891.71	0.98666	0.9846	0.99388	0.98587
1890.28	0.98647	0.98422	0.99375	0.98544
1888.86	0.9863	0.98392	0.99385	0.9852
1887.43	0.98614	0.98374	0.99415	0.98515
1886	0.98601	0.98367	0.99457	0.98527
1884.57	0.9859	0.98371	0.99498	0.98558
1883.15	0.98583	0.98384	0.99528	0.98612
1881.72	0.98579	0.98401	0.99542	0.9868
1880.29	0.98578	0.9841	0.99535	0.98729
1878.86	0.98582	0.984	0.99506	0.98718
1877.43	0.98589	0.98369	0.99457	0.98634
1876.01	0.98599	0.9833	0.9939	0.98512
1874.58	0.98613	0.98296	0.99312	0.98396
1873.15	0.98629	0.98274	0.99229	0.98311
1871.72	0.98647	0.98265	0.99152	0.98263
1870.3	0.98666	0.98268	0.99094	0.98248
1868.87	0.98687	0.98284	0.99072	0.98265
1867.44	0.98708	0.98317	0.99096	0.98314
1866.01	0.98729	0.98366	0.99167	0.98397
1864.58	0.98751	0.98432	0.99275	0.98515
1863.16	0.98773	0.9851	0.99402	0.98671
1861.73	0.98796	0.98597	0.99529	0.98861
1860.3	0.9882	0.9869	0.99642	0.99071
1858.87	0.98844	0.98779	0.99728	0.9927
1857.45	0.98869	0.98854	0.9978	0.99422
1856.02	0.98895	0.98902	0.99793	0.99489
1854.59	0.98921	0.98914	0.99765	0.9946
1853.16	0.98948	0.98897	0.99701	0.99359
1851.74	0.98975	0.98865	0.9961	0.99233
1850.31	0.99001	0.98835	0.99505	0.99122
1848.88	0.99026	0.98816	0.99401	0.99039
1847.45	0.9905	0.98809	0.99312	0.98984
1846.02	0.99072	0.98818	0.99252	0.98961
1844.6	0.99092	0.98843	0.99231	0.98982
1843.17	0.9911	0.98882	0.99248	0.99051
1841.74	0.99126	0.98924	0.9929	0.99146
1840.31	0.9914	0.98963	0.99338	0.99239
1838.89	0.99153	0.98997	0.99379	0.99318
1837.46	0.99164	0.99032	0.99404	0.9939
1836.03	0.99173	0.99065	0.9941	0.99446
1834.6	0.99182	0.99081	0.99395	0.9946
1833.18	0.99189	0.99069	0.99365	0.99412
1831.75	0.99195	0.99032	0.99327	0.99314
1830.32	0.99199	0.98992	0.99295	0.99216
1828.89	0.99203	0.98971	0.9928	0.99163
1827.46	0.99205	0.98976	0.99287	0.99167
1826.04	0.99206	0.99003	0.99316	0.99221
1824.61	0.99206	0.99044	0.99369	0.99318
1823.18	0.99206	0.99093	0.99447	0.99454
1821.75	0.99204	0.99144	0.99544	0.99609
1820.33	0.99202	0.9919	0.99647	0.99751
1818.9	0.99199	0.99224	0.99741	0.99851
1817.47	0.99197	0.99246	0.99812	0.99904
1816.04	0.99195	0.9926	0.99855	0.99931
1814.62	0.99194	0.99266	0.99869	0.9995
1813.19	0.99194	0.99259	0.99862	0.99949
1811.76	0.99195	0.99234	0.99836	0.99915
1810.33	0.99197	0.992	0.99794	0.9985
1808.9	0.99201	0.99168	0.99736	0.99775
1807.48	0.99205	0.99146	0.99662	0.99715
1806.05	0.99211	0.99134	0.99573	0.99681
1804.62	0.99217	0.9912	0.99469	0.99659
1803.19	0.99223	0.99089	0.99355	0.99607
1801.77	0.99229	0.99034	0.99239	0.99497
1800.34	0.99235	0.98966	0.9913	0.99342
1798.91	0.9924	0.98902	0.99031	0.99181
1797.48	0.99243	0.98853	0.98941	0.99053
1796.05	0.99246	0.98818	0.98864	0.98972
1794.63	0.99247	0.98796	0.98812	0.98943
1793.2	0.99247	0.98785	0.988	0.9896
1791.77	0.99246	0.98786	0.98837	0.99006
1790.34	0.99244	0.98794	0.98917	0.99056
1788.92	0.99241	0.98807	0.99018	0.99105
1787.49	0.99239	0.98828	0.99111	0.99172
1786.06	0.99237	0.9886	0.99174	0.99282
1784.63	0.99236	0.98893	0.99196	0.99417
1783.21	0.99236	0.98902	0.99173	0.99501
1781.78	0.99236	0.98863	0.99108	0.99458
1780.35	0.99238	0.98771	0.99004	0.99265
1778.92	0.99239	0.98645	0.98868	0.98975
1777.49	0.99241	0.98513	0.98705	0.98679
1776.07	0.99242	0.98397	0.98525	0.98447
1774.64	0.99243	0.98304	0.98341	0.98297
1773.21	0.99242	0.98229	0.98184	0.98199
1771.78	0.9924	0.98166	0.98083	0.9812
1770.36	0.99236	0.98117	0.98055	0.98059
1768.93	0.99231	0.98081	0.98092	0.98029
1767.5	0.99225	0.98054	0.98169	0.98037
1766.07	0.99217	0.98039	0.98255	0.981
1764.65	0.99209	0.98044	0.98328	0.98233
1763.22	0.99201	0.98061	0.98376	0.98402
1761.79	0.99193	0.98063	0.98399	0.98517
1760.36	0.99186	0.98017	0.98397	0.98498
1758.93	0.99179	0.97919	0.98362	0.98346
1757.51	0.99173	0.97789	0.98293	0.98128
1756.08	0.99168	0.97653	0.98195	0.97914
1754.65	0.99164	0.97533	0.98079	0.9775
1753.22	0.9916	0.97441	0.97954	0.97648
1751.8	0.99157	0.97365	0.97829	0.97577
1750.37	0.99153	0.97284	0.97718	0.9749
1748.94	0.99149	0.97195	0.97622	0.9739
1747.51	0.99143	0.97109	0.97533	0.97319
1746.09	0.99136	0.97025	0.97434	0.9727
1744.66	0.99127	0.96924	0.97312	0.97172
1743.23	0.99115	0.96794	0.97162	0.96983
1741.8	0.991	0.96646	0.96994	0.96737
1740.37	0.99081	0.96488	0.96827	0.96461
1738.95	0.99058	0.96313	0.96684	0.96155
1737.52	0.99031	0.96123	0.96577	0.95833
1736.09	0.99	0.95935	0.96506	0.95532
1734.66	0.98966	0.95766	0.96472	0.95287
1733.24	0.98929	0.95622	0.96472	0.95107
1731.81	0.98889	0.95498	0.96489	0.9498
1730.38	0.98848	0.95368	0.96493	0.94856
1728.95	0.98805	0.95189	0.9646	0.94637
1727.53	0.98763	0.94929	0.96377	0.94243
1726.1	0.9872	0.94598	0.96232	0.93682
1724.67	0.98679	0.94227	0.96024	0.93012
1723.24	0.9864	0.93841	0.95765	0.92274
1721.81	0.98602	0.93456	0.95479	0.91508
1720.39	0.98567	0.93112	0.95201	0.90814
1718.96	0.98534	0.92851	0.94966	0.90304
1717.53	0.98503	0.92693	0.94807	0.90018
1716.1	0.98475	0.92644	0.94739	0.89953
1714.68	0.98449	0.92707	0.94746	0.90115
1713.25	0.98425	0.92876	0.94798	0.90487
1711.82	0.98403	0.93114	0.94858	0.90992
1710.39	0.98381	0.9337	0.94896	0.9151
1708.96	0.9836	0.93603	0.94885	0.91956
1707.54	0.98338	0.93782	0.94818	0.92254
1706.11	0.98315	0.93875	0.94708	0.9233
1704.68	0.98289	0.93881	0.94577	0.92193
1703.25	0.9826	0.93844	0.94439	0.91965
1701.83	0.98227	0.93813	0.9431	0.91781
1700.4	0.9819	0.93813	0.94212	0.91714
1698.97	0.98148	0.93858	0.94169	0.91792
1697.54	0.98101	0.93945	0.94196	0.92005
1696.12	0.98048	0.94047	0.94292	0.92272
1694.69	0.97992	0.94116	0.94442	0.92465
1693.26	0.97931	0.9413	0.94614	0.92537
1691.83	0.97866	0.9411	0.94765	0.92541
1690.4	0.97799	0.94072	0.94864	0.92525
1688.98	0.97729	0.9401	0.94892	0.92469
1687.55	0.97657	0.93913	0.94844	0.92339
1686.12	0.97582	0.93784	0.94737	0.92133
1684.69	0.97505	0.93632	0.94604	0.91876
1683.27	0.97424	0.93475	0.94478	0.91615
1681.84	0.97339	0.93337	0.9437	0.91409
1680.41	0.97249	0.93229	0.94268	0.91282
1678.98	0.97153	0.93149	0.94164	0.91223
1677.56	0.9705	0.93101	0.94063	0.91244
1676.13	0.9694	0.93092	0.93985	0.9136
1674.7	0.96822	0.93104	0.93954	0.91525
1673.27	0.96697	0.9309	0.9397	0.91624
1671.84	0.96565	0.93023	0.94015	0.91592
1670.42	0.96428	0.9293	0.94062	0.91507
1668.99	0.96286	0.92863	0.94094	0.91505
1667.56	0.96141	0.92848	0.94097	0.91655
1666.13	0.95994	0.92867	0.9405	0.91911
1664.71	0.95846	0.92857	0.93934	0.92103
1663.28	0.95697	0.92749	0.93743	0.92054
1661.85	0.95548	0.92544	0.93481	0.91781
1660.42	0.95398	0.92294	0.93149	0.9141
1659	0.95247	0.92021	0.92746	0.90996
1657.57	0.95094	0.91714	0.92284	0.90502
1656.14	0.94938	0.91375	0.91798	0.89927
1654.71	0.94779	0.91039	0.91336	0.89365
1653.28	0.94617	0.90741	0.89954	0.88909
1651.86	0.94451	0.90494	0.89682	0.8859
1650.43	0.94282	0.90301	0.89516	0.88414
1649	0.94112	0.90167	0.88735	0.88393
1647.57	0.93943	0.90086	0.88425	0.88506
1646.15	0.93775	0.90034	0.88481	0.88681
1644.72	0.93614	0.89988	0.87784	0.88847
1643.29	0.9346	0.89933	0.87999	0.88961
1641.86	0.93318	0.89851	0.8779	0.88971
1640.43	0.93189	0.89741	0.87839	0.88887
1639.01	0.93077	0.89645	0.87947	0.88817
1637.58	0.92982	0.89593	0.88127	0.88821
1636.15	0.92907	0.89571	0.88302	0.88854
1634.72	0.92852	0.89551	0.88691	0.88838
1633.3	0.92818	0.89532	0.89001	0.88776
1631.87	0.92805	0.89545	0.89531	0.88756
1630.44	0.92812	0.8962	0.89974	0.8886
1629.01	0.92838	0.89751	0.90225	0.89083
1627.59	0.92885	0.89906	0.90477	0.89337
1626.16	0.92949	0.9005	0.90636	0.89529
1624.73	0.93031	0.9017	0.91112	0.89617
1623.3	0.9313	0.90275	0.91216	0.89631
1621.87	0.93245	0.90397	0.91347	0.89663
1620.45	0.93375	0.90569	0.91497	0.89798
1619.02	0.93518	0.90795	0.91664	0.90052
1617.59	0.93673	0.91067	0.91862	0.90395
1616.16	0.9384	0.91373	0.92111	0.90795
1614.74	0.94016	0.91707	0.92419	0.91234
1613.31	0.942	0.92057	0.92776	0.91692
1611.88	0.9439	0.92413	0.93159	0.92151
1610.45	0.94583	0.92774	0.9354	0.92611
1609.03	0.94779	0.93143	0.93903	0.9309
1607.6	0.94974	0.93516	0.94238	0.93576
1606.17	0.95168	0.93869	0.94544	0.94008
1604.74	0.95359	0.94179	0.94819	0.94332
1603.31	0.95545	0.94452	0.95065	0.94566
1601.89	0.95724	0.94708	0.95281	0.94773
1600.46	0.95896	0.94956	0.95472	0.94989
1599.03	0.96061	0.95195	0.95645	0.95213
1597.6	0.96216	0.95418	0.95809	0.9543
1596.18	0.96364	0.95625	0.95974	0.95638
1594.75	0.96503	0.95816	0.96141	0.95843
1593.32	0.96633	0.95993	0.96306	0.96053
1591.89	0.96756	0.96159	0.9646	0.9628
1590.47	0.9687	0.9632	0.96592	0.96532
1589.04	0.96978	0.96472	0.96695	0.96797
1587.61	0.97078	0.96596	0.96762	0.97015
1586.18	0.97172	0.96671	0.96786	0.97129
1584.75	0.97259	0.96704	0.96762	0.97145
1583.33	0.97339	0.96716	0.96691	0.97118
1581.9	0.97413	0.96722	0.9659	0.97078
1580.47	0.97481	0.96714	0.96483	0.97005
1579.04	0.97544	0.96689	0.96391	0.96883
1577.62	0.97601	0.96654	0.96324	0.96737
1576.19	0.97655	0.96626	0.96283	0.96613
1574.76	0.97705	0.96622	0.96254	0.9656
1573.33	0.97751	0.96659	0.96214	0.96616
1571.91	0.97795	0.96732	0.96139	0.96772
1570.48	0.97836	0.96798	0.96016	0.96913
1569.05	0.97874	0.96798	0.95847	0.96883
1567.62	0.97909	0.96717	0.95633	0.96651
1566.19	0.9794	0.96581	0.95377	0.96281
1564.77	0.97966	0.96412	0.95089	0.95837
1563.34	0.97988	0.96242	0.94793	0.95394
1561.91	0.98005	0.96109	0.94529	0.95049
1560.48	0.98016	0.96035	0.94341	0.94856
1559.06	0.98022	0.96013	0.94269	0.94801
1557.63	0.98024	0.96033	0.94326	0.9486
1556.2	0.98022	0.96098	0.94489	0.95041
1554.77	0.98018	0.96216	0.94712	0.95363
1553.34	0.98012	0.9638	0.94946	0.95798
1551.92	0.98007	0.96552	0.95142	0.9625
1550.49	0.98003	0.96676	0.95262	0.96576
1549.06	0.98001	0.96713	0.95287	0.9668
1547.63	0.98	0.9665	0.95219	0.96532
1546.21	0.98002	0.96512	0.9507	0.96187
1544.78	0.98005	0.96353	0.94869	0.95787
1543.35	0.98008	0.96217	0.94657	0.95437
1541.92	0.98011	0.96123	0.94484	0.95189
1540.5	0.98014	0.96085	0.94397	0.95088
1539.07	0.98014	0.96111	0.94427	0.95155
1537.64	0.98012	0.96195	0.94569	0.95378
1536.21	0.98008	0.9633	0.94789	0.95735
1534.78	0.98002	0.96506	0.95041	0.96193
1533.36	0.97995	0.96692	0.95279	0.96669
1531.93	0.97987	0.96841	0.95466	0.97041
1530.5	0.97978	0.96911	0.95581	0.97212
1529.07	0.97971	0.96884	0.95619	0.97138
1527.65	0.97965	0.96774	0.9559	0.9686
1526.22	0.97961	0.96638	0.95506	0.96516
1524.79	0.97959	0.96531	0.95376	0.96246
1523.36	0.97958	0.96471	0.95216	0.96095
1521.94	0.97958	0.9645	0.95053	0.96049
1520.51	0.97958	0.9646	0.9492	0.96093
1519.08	0.97956	0.96492	0.94838	0.96205
1517.65	0.97954	0.96512	0.94812	0.96295
1516.22	0.97948	0.96489	0.94823	0.96276
1514.8	0.9794	0.96434	0.94841	0.96184
1513.37	0.97928	0.96385	0.94845	0.96116
1511.94	0.97913	0.9636	0.94829	0.96126
1510.51	0.97895	0.96348	0.94809	0.96183
1509.09	0.97873	0.96329	0.94801	0.96227
1507.66	0.97848	0.96298	0.94831	0.9623
1506.23	0.9782	0.96267	0.94915	0.96214
1504.8	0.97789	0.96258	0.95053	0.96235
1503.38	0.97756	0.96289	0.95215	0.96352
1501.95	0.9772	0.96365	0.9537	0.9658
1500.52	0.97681	0.96467	0.95503	0.96875
1499.09	0.9764	0.9657	0.95618	0.97162
1497.66	0.97597	0.96648	0.95726	0.97371
1496.24	0.97552	0.96675	0.95835	0.97439
1494.81	0.97505	0.96635	0.95944	0.97339
1493.38	0.97457	0.96551	0.96044	0.97152
1491.95	0.97408	0.96476	0.96125	0.97024
1490.53	0.97358	0.96441	0.96184	0.97033
1489.1	0.97309	0.96445	0.96224	0.97162
1487.67	0.97261	0.96469	0.96256	0.97343
1486.24	0.97214	0.96481	0.96283	0.97491
1484.81	0.97169	0.96458	0.96297	0.97541
1483.39	0.97125	0.96386	0.96281	0.97471
1481.96	0.97082	0.96277	0.96212	0.97313
1480.53	0.97041	0.96153	0.9608	0.97123
1479.1	0.97001	0.96027	0.95899	0.96932
1477.68	0.96963	0.95897	0.95696	0.9673
1476.25	0.96927	0.95758	0.95497	0.96505
1474.82	0.96891	0.95611	0.95318	0.96272
1473.39	0.96856	0.95477	0.95171	0.95893
1471.97	0.96822	0.95381	0.95058	0.95293
1470.54	0.96788	0.95335	0.94971	0.94823
1469.11	0.96755	0.95316	0.94898	0.94123
1467.68	0.9672	0.95282	0.94826	0.93813
1466.25	0.96685	0.95206	0.94751	0.93713
1464.83	0.96649	0.95101	0.94669	0.93703
1463.4	0.96611	0.94984	0.94575	0.93813
1461.97	0.96571	0.94865	0.94464	0.94113
1460.54	0.96529	0.94748	0.94342	0.94353
1459.12	0.96485	0.94645	0.94236	0.94753
1457.69	0.96439	0.94573	0.94186	0.95053
1456.26	0.96392	0.9454	0.94221	0.95453
1454.83	0.96345	0.9454	0.94339	0.9573
1453.41	0.96297	0.94565	0.94515	0.96151
1451.98	0.9625	0.94623	0.9472	0.96279
1450.55	0.96206	0.9473	0.94932	0.96298
1449.12	0.96163	0.94874	0.95131	0.96312
1447.69	0.96123	0.95003	0.95297	0.963
1446.27	0.96087	0.95055	0.95412	0.9629
1444.84	0.96053	0.95015	0.95465	0.96285
1443.41	0.96022	0.94924	0.95453	0.95937
1441.98	0.95992	0.94836	0.95382	0.9566
1440.56	0.95964	0.94766	0.95265	0.9539
1439.13	0.95936	0.94706	0.95122	0.95123
1437.7	0.95908	0.94644	0.9498	0.94859
1436.27	0.95879	0.94576	0.94866	0.94611
1434.85	0.95848	0.94504	0.94794	0.94401
1433.42	0.95815	0.94444	0.94753	0.94265
1431.99	0.95781	0.94404	0.94718	0.94221
1430.56	0.95743	0.94371	0.94672	0.9424
1429.13	0.95704	0.94324	0.94609	0.94265
1427.71	0.9566	0.94246	0.94528	0.94263
1426.28	0.95614	0.94133	0.94434	0.94226
1424.85	0.95562	0.93989	0.94329	0.94151
1423.42	0.95504	0.93829	0.94217	0.94062
1422	0.95441	0.93674	0.94104	0.93997
1420.57	0.95371	0.93533	0.94004	0.93962
1419.14	0.95294	0.93401	0.93934	0.9394
1417.71	0.95213	0.93273	0.93906	0.93921
1416.28	0.95128	0.93151	0.9392	0.93918
1414.86	0.95042	0.93045	0.93962	0.93949
1413.43	0.94956	0.9296	0.94008	0.94019
1412	0.94871	0.92897	0.94037	0.94121
1410.57	0.94789	0.92845	0.94032	0.94223
1409.15	0.94708	0.92786	0.93989	0.94272
1407.72	0.94628	0.927	0.93917	0.94215
1406.29	0.94543	0.92587	0.93828	0.94035
1404.86	0.94447	0.92465	0.93729	0.93778
1403.44	0.94334	0.92361	0.93617	0.93519
1402.01	0.94197	0.92299	0.9348	0.93319
1400.58	0.94029	0.92289	0.93304	0.93209
1399.15	0.93827	0.92327	0.93084	0.93181
1397.72	0.93588	0.92367	0.92825	0.93178
1396.3	0.93317	0.92315	0.92531	0.93114
1394.87	0.93019	0.92075	0.92206	0.92912
1393.44	0.92707	0.91619	0.9185	0.92553
1392.01	0.92395	0.91009	0.91462	0.92097
1390.59	0.92099	0.90359	0.91053	0.91645
1389.16	0.91839	0.87769	0.90648	0.91275
1387.73	0.91632	0.87294	0.9029	0.91012
1386.3	0.91494	0.86957	0.90031	0.90848
1384.88	0.91436	0.86772	0.89919	0.90772
1383.45	0.91464	0.8675	0.89983	0.9079
1382.02	0.91577	0.86911	0.90216	0.90936
1380.59	0.9177	0.87273	0.90586	0.91257
1379.16	0.92031	0.88838	0.91043	0.91774
1377.74	0.92343	0.90574	0.91544	0.92453
1376.31	0.92689	0.91399	0.92055	0.93203
1374.88	0.93047	0.92182	0.92549	0.93901
1373.45	0.93399	0.92794	0.93002	0.94434
1372.03	0.93727	0.93178	0.93392	0.94764
1370.6	0.94018	0.9338	0.937	0.9494
1369.17	0.94262	0.93493	0.93916	0.9505
1367.74	0.94456	0.93589	0.94043	0.95159
1366.32	0.94598	0.93687	0.94101	0.9528
1364.89	0.94691	0.93772	0.94119	0.95396
1363.46	0.94744	0.93829	0.94128	0.95487
1362.03	0.94762	0.93856	0.94153	0.95547
1360.6	0.94755	0.93864	0.94204	0.95593
1359.18	0.94732	0.93866	0.94273	0.95645
1357.75	0.94699	0.93868	0.94345	0.95711
1356.32	0.94662	0.93868	0.94409	0.95793
1354.89	0.94625	0.93864	0.9446	0.9589
1353.47	0.9459	0.93851	0.94495	0.95993
1352.04	0.94557	0.93817	0.94515	0.96071
1350.61	0.94527	0.93752	0.94516	0.96086
1349.18	0.94499	0.93658	0.94497	0.9603
1347.76	0.94471	0.93545	0.94457	0.95925
1346.33	0.94442	0.9343	0.94398	0.95805
1344.9	0.94411	0.93323	0.94322	0.95689
1343.47	0.94376	0.9323	0.94237	0.95583
1342.04	0.94337	0.93153	0.94152	0.95485
1340.62	0.94292	0.93096	0.94077	0.95393
1339.19	0.94243	0.93057	0.94021	0.95306
1337.76	0.94188	0.93032	0.93984	0.95226
1336.33	0.94128	0.93018	0.93961	0.95154
1334.91	0.94062	0.93011	0.93944	0.95095
1333.48	0.93992	0.93005	0.93925	0.95048
1332.05	0.93916	0.92994	0.939	0.95005
1330.62	0.93836	0.92966	0.93863	0.94949
1329.19	0.93752	0.92911	0.9381	0.9486
1327.77	0.93666	0.9282	0.93741	0.94723
1326.34	0.93576	0.92695	0.93652	0.94543
1324.91	0.93485	0.92546	0.93546	0.94334
1323.48	0.93392	0.9238	0.93423	0.94109
1322.06	0.93298	0.92201	0.93288	0.93872
1320.63	0.93203	0.9201	0.93147	0.93624
1319.2	0.93106	0.91809	0.93005	0.9337
1317.77	0.93008	0.91601	0.92869	0.93114
1316.35	0.92907	0.91389	0.92743	0.92861
1314.92	0.92805	0.91175	0.92625	0.9261
1313.49	0.927	0.90958	0.92514	0.92358
1312.06	0.92591	0.90736	0.92407	0.92099
1310.63	0.92479	0.90506	0.92301	0.91833
1309.21	0.92362	0.90267	0.92194	0.91555
1307.78	0.92239	0.90017	0.92084	0.91261
1306.35	0.92111	0.89761	0.9197	0.90948
1304.92	0.91977	0.89499	0.91848	0.90614
1303.5	0.91836	0.89231	0.9172	0.9026
1302.07	0.91687	0.88958	0.91585	0.89892
1300.64	0.91529	0.8868	0.91443	0.89517
1299.21	0.91363	0.884	0.91295	0.89143
1297.79	0.91187	0.88123	0.91143	0.88778
1296.36	0.91001	0.87851	0.90988	0.88422
1294.93	0.90804	0.87583	0.90829	0.88072
1293.5	0.90595	0.87313	0.90666	0.87725
1292.07	0.90375	0.87035	0.90499	0.87381
1290.65	0.90141	0.86747	0.90327	0.87037
1289.22	0.89894	0.86446	0.90147	0.86688
1287.79	0.89632	0.86133	0.8996	0.86326
1286.36	0.89356	0.85804	0.89763	0.85939
1284.94	0.89064	0.85453	0.89555	0.85518
1283.51	0.88755	0.85074	0.89334	0.8506
1282.08	0.88428	0.84663	0.89099	0.84562
1280.65	0.88081	0.8422	0.88849	0.84025
1279.23	0.87712	0.83746	0.88584	0.83447
1277.8	0.8732	0.83242	0.88302	0.82823
1276.37	0.86901	0.82705	0.88002	0.82147
1274.94	0.86453	0.8213	0.87683	0.81417
1273.51	0.85971	0.8151	0.87342	0.80632
1272.09	0.85451	0.80842	0.86979	0.79791
1270.66	0.84889	0.80123	0.8659	0.78888
1269.23	0.84281	0.79347	0.86173	0.77911
1267.8	0.8362	0.78508	0.85724	0.76848
1266.38	0.82902	0.77595	0.85241	0.75686
1264.95	0.82121	0.76596	0.84718	0.74417
1263.52	0.81274	0.75502	0.84153	0.73034
1262.09	0.80356	0.74306	0.83542	0.71531
1260.66	0.79365	0.73006	0.82881	0.69903
1259.24	0.78297	0.716	0.82169	0.68143
1257.81	0.77152	0.70086	0.81403	0.6625
1256.38	0.75931	0.68466	0.80582	0.64228
1254.95	0.74636	0.66739	0.79705	0.6209
1253.53	0.73273	0.64913	0.78774	0.59853
1252.1	0.71846	0.63001	0.77788	0.57535
1250.67	0.70364	0.61018	0.76751	0.55154
1249.24	0.68837	0.5898	0.75667	0.52729
1247.82	0.67279	0.56902	0.74542	0.50279
1246.39	0.65702	0.548	0.7338	0.47831
1244.96	0.64122	0.52691	0.72192	0.45412
1243.53	0.62556	0.50601	0.70985	0.43054
1242.1	0.61021	0.48553	0.69773	0.40782
1240.68	0.59535	0.46575	0.68567	0.38619
1239.25	0.58116	0.44691	0.67381	0.36587
1237.82	0.56781	0.4292	0.66231	0.34706
1236.39	0.55546	0.41281	0.65133	0.32994
1234.97	0.54424	0.3979	0.64101	0.31467
1233.54	0.53427	0.38463	0.6315	0.30136
1232.11	0.52565	0.37312	0.62295	0.29004
1230.68	0.51842	0.36346	0.61545	0.28071
1229.26	0.51262	0.35564	0.60911	0.27332
1227.83	0.50824	0.34963	0.60398	0.26781
1226.4	0.50524	0.34537	0.60009	0.26407
1224.97	0.50355	0.34275	0.59745	0.26198
1223.54	0.50306	0.34168	0.59602	0.26141
1222.12	0.50367	0.34202	0.59573	0.26215
1220.69	0.50521	0.34361	0.59649	0.26404
1219.26	0.50754	0.34626	0.59819	0.26689
1217.83	0.5105	0.34978	0.6007	0.27053
1216.41	0.5139	0.35396	0.60386	0.2748
1214.98	0.5176	0.35863	0.60754	0.27952
1213.55	0.52143	0.36361	0.61158	0.28452
1212.12	0.52524	0.36874	0.61585	0.28961
1210.7	0.5289	0.37383	0.62019	0.29463
1209.27	0.53229	0.37872	0.62449	0.29943
1207.84	0.53531	0.38327	0.62862	0.3039
1206.41	0.53788	0.38736	0.6325	0.3079
1204.98	0.53993	0.3909	0.63603	0.31136
1203.56	0.54141	0.39384	0.63915	0.31419
1202.13	0.5423	0.39614	0.64181	0.31633
1200.7	0.54257	0.39775	0.64398	0.31774
1199.27	0.54221	0.39867	0.64564	0.31841
1197.85	0.54125	0.39888	0.64677	0.31836
1196.42	0.53968	0.3984	0.64737	0.31761
1194.99	0.53754	0.39727	0.64746	0.31618
1193.56	0.53486	0.39553	0.64705	0.31409
1192.14	0.53166	0.39319	0.64615	0.31138
1190.71	0.52798	0.3903	0.64479	0.30809
1189.28	0.52385	0.38686	0.643	0.30425
1187.85	0.51932	0.3829	0.6408	0.29991
1186.42	0.51442	0.37847	0.63821	0.29511
1185	0.50918	0.3736	0.63525	0.28987
1183.57	0.50363	0.36833	0.63196	0.28423
1182.14	0.49781	0.3627	0.62835	0.27823
1180.71	0.49175	0.35672	0.62444	0.27189
1179.29	0.48547	0.35043	0.62025	0.26528
1177.86	0.47898	0.34385	0.61581	0.25843
1176.43	0.47232	0.33701	0.61112	0.25139
1175	0.46549	0.32996	0.6062	0.24418
1173.57	0.45851	0.3227	0.60106	0.23683
1172.15	0.45138	0.31526	0.59569	0.22937
1170.72	0.44411	0.30765	0.59011	0.22183
1169.29	0.4367	0.29985	0.58431	0.21424
1167.86	0.42915	0.29187	0.57828	0.20663
1166.44	0.42147	0.28371	0.57201	0.19899
1165.01	0.41363	0.27538	0.56549	0.19135
1163.58	0.40565	0.26688	0.5587	0.18371
1162.15	0.39752	0.25821	0.55162	0.17608
1160.73	0.38923	0.24935	0.54425	0.16847
1159.3	0.38078	0.24032	0.53656	0.16089
1157.87	0.37217	0.23113	0.52854	0.15334
1156.44	0.36341	0.22181	0.52019	0.14584
1155.01	0.3545	0.21239	0.51151	0.1384
1153.59	0.34545	0.2029	0.5025	0.13101
1152.16	0.33627	0.19339	0.49318	0.12371
1150.73	0.32697	0.1839	0.48356	0.11651
1149.3	0.31757	0.17448	0.47367	0.10943
1147.88	0.3081	0.16518	0.46353	0.10251
1146.45	0.29857	0.15605	0.45319	0.09577
1145.02	0.289	0.14715	0.44266	0.08922
1143.59	0.27941	0.1385	0.43199	0.08289
1142.17	0.26984	0.13016	0.4212	0.07682
1140.74	0.2603	0.12215	0.41034	0.07102
1139.31	0.25081	0.11447	0.39944	0.06553
1137.88	0.2414	0.10715	0.38853	0.06036
1136.45	0.2321	0.1002	0.37763	0.0555
1135.03	0.22291	0.09361	0.36679	0.05096
1133.6	0.21386	0.08738	0.35603	0.04672
1132.17	0.20497	0.08151	0.34538	0.04278
1130.74	0.19625	0.07598	0.33485	0.03912
1129.32	0.18774	0.0708	0.32448	0.03572
1127.89	0.17943	0.06594	0.31429	0.03256
1126.46	0.17137	0.06139	0.3043	0.02963
1125.03	0.16357	0.05714	0.29453	0.02691
1123.61	0.15606	0.05319	0.28501	0.02438
1122.18	0.14888	0.04952	0.27577	0.02203
1120.75	0.14207	0.04613	0.26685	0.01987
1119.32	0.13567	0.04302	0.25832	0.01789
1117.89	0.12974	0.04017	0.25025	0.01609
1116.47	0.12432	0.0376	0.24272	0.01448
1115.04	0.11949	0.0353	0.23583	0.01306
1113.61	0.11529	0.03331	0.2297	0.01183
1112.18	0.11178	0.03163	0.22443	0.0108
1110.76	0.10903	0.03029	0.22014	0.00996
1109.33	0.10708	0.02932	0.21691	0.00933
1107.9	0.10596	0.02873	0.21484	0.00891
1106.47	0.10572	0.02855	0.21398	0.00871
1105.04	0.10637	0.02879	0.21434	0.00874
1103.62	0.10791	0.02946	0.21592	0.009
1102.19	0.11034	0.03057	0.21868	0.00949
1100.76	0.11366	0.03211	0.22253	0.01023
1099.33	0.11782	0.03408	0.22741	0.0112
1097.91	0.12281	0.03646	0.23321	0.01242
1096.48	0.1286	0.03925	0.23984	0.0139
1095.05	0.13516	0.04245	0.24721	0.01564
1093.62	0.14246	0.04608	0.25523	0.01767
1092.2	0.15049	0.05014	0.26386	0.02001
1090.77	0.15922	0.05468	0.27306	0.0227
1089.34	0.16864	0.05975	0.2828	0.02579
1087.91	0.17877	0.06538	0.29307	0.02934
1086.48	0.18958	0.07166	0.30388	0.03342
1085.06	0.20109	0.07864	0.31522	0.03812
1083.63	0.21329	0.08641	0.32711	0.04352
1082.2	0.22618	0.09501	0.33952	0.04972
1080.77	0.23975	0.10449	0.35244	0.05681
1079.35	0.25397	0.11488	0.36584	0.06486
1077.92	0.2688	0.12621	0.37967	0.07396
1076.49	0.28421	0.13846	0.39387	0.08415
1075.06	0.30013	0.15162	0.40837	0.09549
1073.64	0.31649	0.16567	0.4231	0.10798
1072.21	0.33322	0.18053	0.43798	0.12161
1070.78	0.35022	0.19613	0.45293	0.13635
1069.35	0.36742	0.21238	0.46789	0.15214
1067.92	0.38471	0.22918	0.48277	0.16888
1066.5	0.402	0.24646	0.49751	0.1865
1065.07	0.41922	0.26411	0.51207	0.20489
1063.64	0.43627	0.28205	0.52637	0.22393
1062.21	0.4531	0.30017	0.5404	0.24348
1060.79	0.46963	0.31835	0.55411	0.26341
1059.36	0.48582	0.33653	0.56748	0.28359
1057.93	0.50163	0.35462	0.5805	0.30392
1056.5	0.51703	0.37259	0.59315	0.3243
1055.08	0.53201	0.39038	0.60542	0.34464
1053.65	0.54656	0.40794	0.61733	0.36487
1052.22	0.56069	0.42521	0.62886	0.38491
1050.79	0.57439	0.44217	0.64005	0.40471
1049.36	0.58769	0.4588	0.6509	0.42423
1047.94	0.60061	0.47509	0.66144	0.44346
1046.51	0.61316	0.49107	0.67169	0.46239
1045.08	0.62537	0.50675	0.68167	0.48101
1043.65	0.63726	0.52211	0.69138	0.49933
1042.23	0.64884	0.53716	0.70084	0.5173
1040.8	0.66013	0.55187	0.71007	0.53488
1039.37	0.67115	0.56624	0.71906	0.552
1037.94	0.68188	0.58027	0.72783	0.56861
1036.52	0.69235	0.59395	0.73636	0.58469
1035.09	0.70253	0.60724	0.74467	0.60024
1033.66	0.71243	0.62007	0.75274	0.61523
1032.23	0.72204	0.63242	0.76055	0.62962
1030.8	0.73134	0.64424	0.76812	0.64342
1029.38	0.74031	0.65553	0.77545	0.65661
1027.95	0.74895	0.6663	0.78254	0.66918
1026.52	0.75724	0.67651	0.78941	0.68113
1025.09	0.76517	0.68614	0.79605	0.69245
1023.67	0.77273	0.69516	0.80246	0.70316
1022.24	0.77991	0.70359	0.80866	0.71326
1020.81	0.78672	0.71147	0.81464	0.72277
1019.38	0.79316	0.71883	0.82041	0.73169
1017.95	0.79921	0.72568	0.82597	0.73999
1016.53	0.80489	0.73201	0.83131	0.74768
1015.1	0.81019	0.73783	0.83642	0.75478
1013.67	0.81511	0.74315	0.84131	0.76131
1012.24	0.81963	0.74804	0.84595	0.76727
1010.82	0.82375	0.75257	0.85034	0.77256
1009.39	0.82745	0.75678	0.85445	0.77707
1007.96	0.83069	0.76071	0.85827	0.78068
1006.53	0.83345	0.76431	0.86178	0.78337
1005.11	0.83568	0.76753	0.86496	0.78514
1003.68	0.83736	0.77031	0.86778	0.78599
1002.25	0.83844	0.77259	0.87021	0.78592
1000.82	0.83889	0.77433	0.87221	0.78493
999.395	0.83867	0.77544	0.87375	0.78302
997.967	0.83778	0.7758	0.87479	0.78016
996.539	0.83621	0.7753	0.87531	0.77637
995.112	0.83396	0.77386	0.8753	0.77165
993.684	0.83108	0.77143	0.87475	0.76606
992.256	0.8276	0.76806	0.8737	0.75966
990.828	0.82361	0.76386	0.87216	0.75256
989.401	0.81918	0.75893	0.87018	0.74484
987.973	0.81441	0.75343	0.86784	0.73656
986.545	0.80942	0.74752	0.8652	0.72787
985.118	0.80433	0.74137	0.86236	0.71898
983.69	0.79925	0.73522	0.85942	0.7102
982.262	0.79431	0.72926	0.85647	0.70179
980.834	0.78963	0.72366	0.85359	0.69398
979.407	0.78531	0.71857	0.85086	0.68693
977.979	0.78144	0.71407	0.84833	0.68077
976.551	0.7781	0.71028	0.84605	0.67561
975.124	0.77537	0.70727	0.84407	0.67151
973.696	0.77328	0.70512	0.84242	0.6685
972.268	0.77187	0.70383	0.84113	0.66658
970.841	0.77117	0.70339	0.84022	0.66574
969.413	0.77118	0.70374	0.8397	0.66595
967.985	0.77189	0.70488	0.83961	0.66718
966.557	0.77331	0.70681	0.83994	0.6694
965.13	0.77539	0.70956	0.84071	0.67259
963.702	0.77813	0.7131	0.84194	0.67669
962.274	0.78148	0.71738	0.84363	0.68164
960.847	0.78541	0.72232	0.84578	0.6874
959.419	0.78989	0.72785	0.84837	0.69391
957.991	0.79485	0.73394	0.85138	0.70112
956.563	0.80025	0.74058	0.85477	0.70899
955.136	0.80604	0.74777	0.85852	0.71746
953.708	0.81217	0.75544	0.86258	0.72646
952.28	0.81856	0.76349	0.86689	0.73592
950.853	0.82516	0.7718	0.87141	0.74576
949.425	0.83191	0.78028	0.87609	0.75588
947.997	0.83875	0.78889	0.88088	0.76618
946.57	0.84561	0.7976	0.88573	0.77655
945.142	0.85245	0.80634	0.8906	0.7869
943.714	0.8592	0.81499	0.89544	0.79711
942.286	0.86582	0.82344	0.90023	0.80709
940.859	0.87228	0.83157	0.90491	0.81678
939.431	0.87854	0.83936	0.90948	0.82609
938.003	0.88456	0.84681	0.91391	0.83498
936.576	0.89034	0.85393	0.91818	0.84341
935.148	0.89587	0.8607	0.92228	0.85138
933.72	0.90112	0.86707	0.92621	0.85889
932.292	0.90612	0.87301	0.92996	0.86597
930.865	0.91085	0.87855	0.93354	0.87266
929.437	0.91534	0.88374	0.93696	0.87898
928.009	0.91959	0.88866	0.94021	0.88497
926.582	0.92362	0.89338	0.94331	0.89066
925.154	0.92745	0.89787	0.94628	0.89607
923.726	0.93109	0.90212	0.94911	0.90124
922.298	0.93456	0.90611	0.95181	0.90622
920.871	0.93787	0.90989	0.9544	0.91101
919.443	0.94105	0.91354	0.95689	0.91562
918.015	0.94409	0.91711	0.95927	0.92006
916.588	0.94701	0.9206	0.96157	0.92432
915.16	0.94982	0.92397	0.96378	0.92842
913.732	0.95253	0.92717	0.9659	0.93238
912.305	0.95515	0.93022	0.96795	0.9362
910.877	0.95768	0.93319	0.96992	0.9399
909.449	0.96013	0.93613	0.97182	0.94346
908.021	0.9625	0.93907	0.97365	0.94689
906.594	0.9648	0.94198	0.9754	0.95017
905.166	0.96703	0.94481	0.97709	0.95333
903.738	0.96919	0.94754	0.97871	0.95639
902.311	0.97128	0.95022	0.98026	0.95936
900.883	0.97329	0.95291	0.98176	0.96224
899.455	0.9752	0.95564	0.98319	0.96502
898.027	0.97701	0.9584	0.98457	0.96768
896.6	0.97871	0.96111	0.98589	0.97023
895.172	0.98026	0.96371	0.98714	0.97269
893.744	0.98167	0.96618	0.98833	0.97505
892.317	0.98292	0.96852	0.98944	0.97729
890.889	0.984	0.97077	0.99046	0.97934
889.461	0.98492	0.97289	0.99138	0.98114
888.034	0.98568	0.9748	0.99219	0.98266
886.606	0.98631	0.97642	0.99289	0.98387
885.178	0.98683	0.97771	0.99349	0.98481
883.75	0.98727	0.97876	0.99399	0.98552
882.323	0.98767	0.97968	0.99443	0.98607
880.895	0.98807	0.98059	0.99482	0.98653
879.467	0.98851	0.98158	0.99518	0.987
878.04	0.98901	0.98268	0.99555	0.98758
876.612	0.9896	0.98391	0.99594	0.98834
875.184	0.99029	0.98529	0.99637	0.98932
873.756	0.99107	0.98688	0.99684	0.99054
872.329	0.99194	0.98865	0.99734	0.99193
870.901	0.99287	0.99058	0.99787	0.99339
869.473	0.99383	0.99257	0.99839	0.99487
868.046	0.99478	0.99447	0.99888	0.99631
866.618	0.99569	0.99621	0.99931	0.99763
865.19	0.99652	0.99771	0.99965	0.99875
863.763	0.99722	0.99898	0.99991	0.99962
862.335	0.99776	0.99999	1.00005	1.00019
860.907	0.99812	1.00072	1.0001	1.00047
859.479	0.99829	1.00115	1.00003	1.00052
858.052	0.99825	1.00128	0.99984	1.00038
856.624	0.99799	1.00112	0.99954	1.00009
855.196	0.99752	1.00073	0.99912	0.99966
853.769	0.99684	1.00015	0.99858	0.99907
852.341	0.99595	0.99937	0.99791	0.99826
850.913	0.99486	0.99831	0.99711	0.9972
849.485	0.99357	0.99689	0.99617	0.99585
848.058	0.99206	0.99508	0.99506	0.99416
846.63	0.99035	0.99291	0.99378	0.99215
845.202	0.98841	0.99038	0.99232	0.98975
843.775	0.98623	0.9875	0.99066	0.98691
842.347	0.98379	0.98422	0.9888	0.98357
840.919	0.98108	0.98047	0.98673	0.97969
839.492	0.97808	0.97618	0.98444	0.97522
838.064	0.97476	0.97132	0.98194	0.97014
836.636	0.97112	0.96585	0.97919	0.96439
835.208	0.96716	0.9598	0.97618	0.95794
833.781	0.96287	0.95314	0.97289	0.95072
832.353	0.95827	0.94585	0.96933	0.94272
830.925	0.95339	0.93792	0.96549	0.93392
829.498	0.94827	0.92937	0.96138	0.92434
828.07	0.94295	0.92025	0.95703	0.91406
826.642	0.9375	0.91071	0.95247	0.9032
825.214	0.93198	0.90093	0.94777	0.89198
823.787	0.92646	0.89111	0.94297	0.8806
822.359	0.92102	0.88145	0.93818	0.86934
820.931	0.91573	0.87215	0.93345	0.85843
819.504	0.91067	0.86339	0.92888	0.84811
818.076	0.90588	0.85533	0.92454	0.83857
816.648	0.90142	0.84808	0.92049	0.82998
815.22	0.89733	0.84171	0.91678	0.82242
813.793	0.89365	0.83622	0.91342	0.81592
812.365	0.89038	0.8316	0.91042	0.81043
810.937	0.88755	0.82773	0.90777	0.80584
809.51	0.88516	0.82452	0.90546	0.80201
808.082	0.8832	0.82184	0.90347	0.79881
806.654	0.88167	0.81961	0.90178	0.79619
805.227	0.88058	0.8178	0.9004	0.79412
803.799	0.87991	0.81643	0.89932	0.79263
802.371	0.87966	0.81555	0.89854	0.79176
800.943	0.87982	0.81524	0.8981	0.79158
799.516	0.8804	0.81553	0.89801	0.79218
798.088	0.88138	0.81648	0.8983	0.79364
796.66	0.88277	0.81811	0.89899	0.796
795.233	0.88456	0.82045	0.90008	0.79927
793.805	0.88674	0.82351	0.90158	0.80338
792.377	0.8893	0.82724	0.90346	0.80821
790.949	0.89225	0.83154	0.90572	0.81363
789.522	0.89557	0.83628	0.90832	0.81953
788.094	0.89924	0.84136	0.91123	0.82585
786.666	0.90325	0.84675	0.91444	0.83255
785.239	0.90758	0.85248	0.91791	0.83963
783.811	0.91219	0.85862	0.92163	0.84711
782.383	0.91706	0.86521	0.92559	0.85503
780.956	0.92214	0.87225	0.92977	0.86342
779.528	0.92737	0.8797	0.93414	0.87234
778.1	0.93269	0.88751	0.93866	0.88175
776.672	0.93803	0.89563	0.94329	0.89158
775.245	0.94332	0.90399	0.94797	0.90161
773.817	0.94847	0.91244	0.95261	0.91159
772.389	0.9534	0.92078	0.95712	0.92122
770.962	0.95804	0.92873	0.96142	0.93021
769.534	0.96233	0.93603	0.96543	0.93835
768.106	0.96621	0.94251	0.96907	0.94546
766.678	0.96965	0.94812	0.97229	0.9514
765.251	0.97264	0.95285	0.97506	0.95612
763.823	0.97518	0.95676	0.97738	0.95961
762.395	0.97728	0.95989	0.97926	0.96197
760.968	0.97899	0.96229	0.98076	0.96336
759.54	0.98035	0.96408	0.98191	0.96399
758.112	0.98142	0.96541	0.98279	0.96405
756.685	0.98227	0.96648	0.98346	0.9637
755.257	0.98294	0.96743	0.98399	0.96305
753.829	0.98351	0.96836	0.98443	0.96218
752.401	0.98403	0.96927	0.98482	0.9612
750.974	0.98452	0.97016	0.98521	0.96021
749.546	0.98502	0.97104	0.98562	0.95932
748.118	0.98556	0.97195	0.98606	0.95864
[truncated: 33 more rows]

[truncated: 12 more sheets: Fig. 3b, Fig. 3f, Fig. 4a, Fig. 4b, Fig. 4d, Fig. 4e, Fig. 4f, Fig. 4g, Fig. 5a, Fig. 5b, Fig. 5c, Fig. 6e]
